# Supplementary material for: Prediction of the synergistic effect of antimicrobial peptides and antimicrobial agents via supervised machine learning
Source: BMC Biomed Eng. 2024 Jan 17;6:1. doi: 10.1186/s42490-024-00075-z (PMC10792927; doi:10.1186/s42490-024-00075-z)
Supplement: Supplementary file 1 — Additional file 1. [file 42490_2024_75_MOESM1_ESM.zip]

Archive with 3 entries (3 files):
- Data_for_External_Test.xlsx
- Data_for_Training_and_Validation.xlsx
- Supplementary Materials.docx
