# Supplementary material for: Prediction of the synergistic effect of antimicrobial peptides and antimicrobial agents via supervised machine learning
Source: BMC Biomed Eng. 2024 Jan 17;6:1. doi: 10.1186/s42490-024-00075-z (PMC10792927; doi:10.1186/s42490-024-00075-z)
Supplement: Supplementary file 1 — Additional file 1. [file 42490_2024_75_MOESM1_ESM.zip › Data_for_External_Test.xlsx]

## Sheet: Test_data
Table S2. Collected data for use in the external test phase.
PREDICTORS																																				OUTCOME
ID	Reference	DOI	DBAASP ID	PubChem CID	Uniprot ID	Antimicrobial Peptide (AMP) Name	AMP Sequence	Length of AMP	Synthesis Type of AMP	C Terminus of AMP	N Terminus of AMP	Molecular Weight of AMP	Normalized Hydrophobicity of AMP	Net Charge of AMP	Isoelectric Point of AMP	Penetration Depth of AMP	Tilt Angle of AMP	Disordered Conformation Propensity of AMP	Linear Moment of AMP	Amphiphilicity Index of AMP	Average Hydrophilicity of AMP	Ratio of hydrophilic residues / Total number of residues (%)	Synergy Between AMP and Antimicrobials (Target Species)	Microorganism or Gram Class	Antimicrobial Agent Name	Gram Activity of Antimicrobial Agent	Antimicrobial Agent Class	Charge of Antimicrobial Agent	logP of Antimicrobial Agent	Water Solubility of Antimicrobial Agent	pKa of Antimicrobial Agent	Mechanism of Action for Antimicrobial Agent	Molecular Weight of Antimicrobial Agent	Minimum Inhibitory Concentration (MIC) of AMP	Minimum Inhibitory Concentration (MIC) of Antimicrobial Agent	Fractional Inhibitory Concentration (FIC, numeric)	Fractional Inhibitory Concentration (FIC, nominal)
1	Spencer JJ, Pitts RE, Pearson RA, King LB Pathog Dis, 2018, 76 The effects of antimicrobial peptides WAM-1 and LL-37 on multidrug-resistant Acinetobacter baumannii	https://doi.org/10.1093/femspd/fty007	4172	N/A	B1NLN8	Cathelicidin WAM1	KRGFGKKLRKRLKKFRNSIKKRLKNFNVVIPIPLPG	36	Ribosomal	AMD-Amide (NH2)	H	4275.34	0.82	14	12.74	28	153	-0.4	0.22	1.26	0.55	50	Acinetobacter baumannii	Gram-negative	Amikacin	Gram-positive and Gram-negative	Aminoglycoside	4	-8.6	49.7	12.1	Nucleic acid	585.6	250	256	0.5	Synergism
2	Wu X, Li Z, Li X, Tian Y, Fan Y, Yu C, Zhou B, Liu Y, Xiang R, Yang L Drug Des Devel Ther, 2017, 11, 939-946 Synergistic effects of antimicrobial peptide DP7 combined with antibiotics against multidrug-resistant bacteria	https://doi.org/10.2147/dddt.s107195	7680	N/A	N/A	DP7, HH2 [L3W,A12K]	VQWRIRVAVIRK	12	Synthetic	AMD-Amide (NH2)	H	1522.91	-0.13	4	12.41	16	44	-0.05	0.35	1.6	0.02	42	Acinetobacter baumannii	Gram-negative	Vancomycin	Gram-positive	Glycopeptide	1	-3.1	0.225	2.99	Cell wall	1449.3	8	16	0.38	Synergism
			7680	N/A	N/A	DP7, HH2 [L3W,A12K]	VQWRIRVAVIRK	12	Synthetic	AMD-Amide (NH2)	H	1522.91	-0.13	4	12.41	16	44	-0.05	0.35	1.6	0.02	42	Acinetobacter baumannii	Gram-negative	Gentamicin	Gram-positive and Gram-negative	Aminoglycoside	5	-3.1	12.6	12.55	Cell membrane and Nucleic acid	477.596	8	256	0.5	Synergism
			7680	N/A	N/A	DP7, HH2 [L3W,A12K]	VQWRIRVAVIRK	12	Synthetic	AMD-Amide (NH2)	H	1522.91	-0.13	4	12.41	16	44	-0.05	0.35	1.6	0.02	42	Acinetobacter baumannii	Gram-negative	Azithromycin	Gram-positive and Gram-negative	Macrolide	2	3.03	0.514	12.43	Protein	749	8	32	0.63	No Interaction
			7680	N/A	N/A	DP7, HH2 [L3W,A12K]	VQWRIRVAVIRK	12	Synthetic	AMD-Amide (NH2)	H	1522.91	-0.13	4	12.41	16	44	-0.05	0.35	1.6	0.02	42	Acinetobacter baumannii	Gram-negative	Amoxicillin	Gram-positive and Gram-negative	Beta-lactam	0	0.87	0.958	3.23	Protein	365.4	8	256	0.25	Synergism
			7680	N/A	N/A	DP7, HH2 [L3W,A12K]	VQWRIRVAVIRK	12	Synthetic	AMD-Amide (NH2)	H	1522.91	-0.13	4	12.41	16	44	-0.05	0.35	1.6	0.02	42	Acinetobacter baumannii	Gram-negative	Vancomycin	Gram-positive	Glycopeptide	1	-3.1	0.225	2.99	Cell wall	1449.3	8	16	0.75	No Interaction
			7680	N/A	N/A	DP7, HH2 [L3W,A12K]	VQWRIRVAVIRK	12	Synthetic	AMD-Amide (NH2)	H	1522.91	-0.13	4	12.41	16	44	-0.05	0.35	1.6	0.02	42	Acinetobacter baumannii	Gram-negative	Gentamicin	Gram-positive and Gram-negative	Aminoglycoside	5	-3.1	12.6	12.55	Cell membrane and Nucleic acid	477.596	8	256	2	No Interaction
			7680	N/A	N/A	DP7, HH2 [L3W,A12K]	VQWRIRVAVIRK	12	Synthetic	AMD-Amide (NH2)	H	1522.91	-0.13	4	12.41	16	44	-0.05	0.35	1.6	0.02	42	Acinetobacter baumannii	Gram-negative	Azithromycin	Gram-positive and Gram-negative	Macrolide	2	3.03	0.514	12.43	Protein	749	8	256	1	No Interaction
			7680	N/A	N/A	DP7, HH2 [L3W,A12K]	VQWRIRVAVIRK	12	Synthetic	AMD-Amide (NH2)	H	1522.91	-0.13	4	12.41	16	44	-0.05	0.35	1.6	0.02	42	Acinetobacter baumannii	Gram-negative	Amoxicillin	Gram-positive and Gram-negative	Beta-lactam	0	0.87	0.958	3.23	Protein	365.4	8	256	0.5	Synergism
			7680	N/A	N/A	DP7, HH2 [L3W,A12K]	VQWRIRVAVIRK	12	Synthetic	AMD-Amide (NH2)	H	1522.91	-0.13	4	12.41	16	44	-0.05	0.35	1.6	0.02	42	Staphylococcus aureus	Gram-positive	Vancomycin	Gram-positive	Glycopeptide	1	-3.1	0.225	2.99	Cell wall	1449.3	32	0.5	0.52	No Interaction
			7680	N/A	N/A	DP7, HH2 [L3W,A12K]	VQWRIRVAVIRK	12	Synthetic	AMD-Amide (NH2)	H	1522.91	-0.13	4	12.41	16	44	-0.05	0.35	1.6	0.02	42	Staphylococcus aureus	Gram-positive	Gentamicin	Gram-positive and Gram-negative	Aminoglycoside	5	-3.1	12.6	12.55	Cell membrane and Nucleic acid	477.596	32	256	1	No Interaction
			7680	N/A	N/A	DP7, HH2 [L3W,A12K]	VQWRIRVAVIRK	12	Synthetic	AMD-Amide (NH2)	H	1522.91	-0.13	4	12.41	16	44	-0.05	0.35	1.6	0.02	42	Staphylococcus aureus	Gram-positive	Azithromycin	Gram-positive and Gram-negative	Macrolide	2	3.03	0.514	12.43	Protein	749	32	256	0.01	Synergism
			7680	N/A	N/A	DP7, HH2 [L3W,A12K]	VQWRIRVAVIRK	12	Synthetic	AMD-Amide (NH2)	H	1522.91	-0.13	4	12.41	16	44	-0.05	0.35	1.6	0.02	42	Staphylococcus aureus	Gram-positive	Amoxicillin	Gram-positive and Gram-negative	Beta-lactam	0	0.87	0.958	3.23	Protein	365.4	32	256	1	No Interaction
			7680	N/A	N/A	DP7, HH2 [L3W,A12K]	VQWRIRVAVIRK	12	Synthetic	AMD-Amide (NH2)	H	1522.91	-0.13	4	12.41	16	44	-0.05	0.35	1.6	0.02	42	Staphylococcus aureus	Gram-positive	Vancomycin	Gram-positive	Glycopeptide	1	-3.1	0.225	2.99	Cell wall	1449.3	32	0.25	0.52	No Interaction
			7680	N/A	N/A	DP7, HH2 [L3W,A12K]	VQWRIRVAVIRK	12	Synthetic	AMD-Amide (NH2)	H	1522.91	-0.13	4	12.41	16	44	-0.05	0.35	1.6	0.02	42	Staphylococcus aureus	Gram-positive	Gentamicin	Gram-positive and Gram-negative	Aminoglycoside	5	-3.1	12.6	12.55	Cell membrane and Nucleic acid	477.596	32	256	1	No Interaction
			7680	N/A	N/A	DP7, HH2 [L3W,A12K]	VQWRIRVAVIRK	12	Synthetic	AMD-Amide (NH2)	H	1522.91	-0.13	4	12.41	16	44	-0.05	0.35	1.6	0.02	42	Staphylococcus aureus	Gram-positive	Azithromycin	Gram-positive and Gram-negative	Macrolide	2	3.03	0.514	12.43	Protein	749	32	128	0.03	Synergism
			7680	N/A	N/A	DP7, HH2 [L3W,A12K]	VQWRIRVAVIRK	12	Synthetic	AMD-Amide (NH2)	H	1522.91	-0.13	4	12.41	16	44	-0.05	0.35	1.6	0.02	42	Staphylococcus aureus	Gram-positive	Amoxicillin	Gram-positive and Gram-negative	Beta-lactam	0	0.87	0.958	3.23	Protein	365.4	32	256	0.5	Synergism
			7680	N/A	N/A	DP7, HH2 [L3W,A12K]	VQWRIRVAVIRK	12	Synthetic	AMD-Amide (NH2)	H	1522.91	-0.13	4	12.41	16	44	-0.05	0.35	1.6	0.02	42	Escherichia coli	Gram-negative	Vancomycin	Gram-positive	Glycopeptide	1	-3.1	0.225	2.99	Cell wall	1449.3	4	32	0.56	No Interaction
			7680	N/A	N/A	DP7, HH2 [L3W,A12K]	VQWRIRVAVIRK	12	Synthetic	AMD-Amide (NH2)	H	1522.91	-0.13	4	12.41	16	44	-0.05	0.35	1.6	0.02	42	Escherichia coli	Gram-negative	Gentamicin	Gram-positive and Gram-negative	Aminoglycoside	5	-3.1	12.6	12.55	Cell membrane and Nucleic acid	477.596	4	256	2	No Interaction
			7680	N/A	N/A	DP7, HH2 [L3W,A12K]	VQWRIRVAVIRK	12	Synthetic	AMD-Amide (NH2)	H	1522.91	-0.13	4	12.41	16	44	-0.05	0.35	1.6	0.02	42	Escherichia coli	Gram-negative	Azithromycin	Gram-positive and Gram-negative	Macrolide	2	3.03	0.514	12.43	Protein	749	4	64	0.75	No Interaction
			7680	N/A	N/A	DP7, HH2 [L3W,A12K]	VQWRIRVAVIRK	12	Synthetic	AMD-Amide (NH2)	H	1522.91	-0.13	4	12.41	16	44	-0.05	0.35	1.6	0.02	42	Escherichia coli	Gram-negative	Amoxicillin	Gram-positive and Gram-negative	Beta-lactam	0	0.87	0.958	3.23	Protein	365.4	4	256	1	No Interaction
			7680	N/A	N/A	DP7, HH2 [L3W,A12K]	VQWRIRVAVIRK	12	Synthetic	AMD-Amide (NH2)	H	1522.91	-0.13	4	12.41	16	44	-0.05	0.35	1.6	0.02	42	Escherichia coli	Gram-negative	Vancomycin	Gram-positive	Glycopeptide	1	-3.1	0.225	2.99	Cell wall	1449.3	4	32	0.56	No Interaction
			7680	N/A	N/A	DP7, HH2 [L3W,A12K]	VQWRIRVAVIRK	12	Synthetic	AMD-Amide (NH2)	H	1522.91	-0.13	4	12.41	16	44	-0.05	0.35	1.6	0.02	42	Escherichia coli	Gram-negative	Gentamicin	Gram-positive and Gram-negative	Aminoglycoside	5	-3.1	12.6	12.55	Cell membrane and Nucleic acid	477.596	4	256	1	No Interaction
			7680	N/A	N/A	DP7, HH2 [L3W,A12K]	VQWRIRVAVIRK	12	Synthetic	AMD-Amide (NH2)	H	1522.91	-0.13	4	12.41	16	44	-0.05	0.35	1.6	0.02	42	Escherichia coli	Gram-negative	Azithromycin	Gram-positive and Gram-negative	Macrolide	2	3.03	0.514	12.43	Protein	749	4	256	0.5	Synergism
			7680	N/A	N/A	DP7, HH2 [L3W,A12K]	VQWRIRVAVIRK	12	Synthetic	AMD-Amide (NH2)	H	1522.91	-0.13	4	12.41	16	44	-0.05	0.35	1.6	0.02	42	Escherichia coli	Gram-negative	Amoxicillin	Gram-positive and Gram-negative	Beta-lactam	0	0.87	0.958	3.23	Protein	365.4	4	256	1	No Interaction
			7680	N/A	N/A	DP7, HH2 [L3W,A12K]	VQWRIRVAVIRK	12	Synthetic	AMD-Amide (NH2)	H	1522.91	-0.13	4	12.41	16	44	-0.05	0.35	1.6	0.02	42	Pseudomonas aeruginosa	Gram-negative	Vancomycin	Gram-positive	Glycopeptide	1	-3.1	0.225	2.99	Cell wall	1449.3	4	32	1	No Interaction
			7680	N/A	N/A	DP7, HH2 [L3W,A12K]	VQWRIRVAVIRK	12	Synthetic	AMD-Amide (NH2)	H	1522.91	-0.13	4	12.41	16	44	-0.05	0.35	1.6	0.02	42	Pseudomonas aeruginosa	Gram-negative	Gentamicin	Gram-positive and Gram-negative	Aminoglycoside	5	-3.1	12.6	12.55	Cell membrane and Nucleic acid	477.596	4	256	4	No Interaction
			7680	N/A	N/A	DP7, HH2 [L3W,A12K]	VQWRIRVAVIRK	12	Synthetic	AMD-Amide (NH2)	H	1522.91	-0.13	4	12.41	16	44	-0.05	0.35	1.6	0.02	42	Pseudomonas aeruginosa	Gram-negative	Azithromycin	Gram-positive and Gram-negative	Macrolide	2	3.03	0.514	12.43	Protein	749	4	32	0.04	Synergism
			7680	N/A	N/A	DP7, HH2 [L3W,A12K]	VQWRIRVAVIRK	12	Synthetic	AMD-Amide (NH2)	H	1522.91	-0.13	4	12.41	16	44	-0.05	0.35	1.6	0.02	42	Pseudomonas aeruginosa	Gram-negative	Amoxicillin	Gram-positive and Gram-negative	Beta-lactam	0	0.87	0.958	3.23	Protein	365.4	4	256	1	No Interaction
			7680	N/A	N/A	DP7, HH2 [L3W,A12K]	VQWRIRVAVIRK	12	Synthetic	AMD-Amide (NH2)	H	1522.91	-0.13	4	12.41	16	44	-0.05	0.35	1.6	0.02	42	Pseudomonas aeruginosa	Gram-negative	Vancomycin	Gram-positive	Glycopeptide	1	-3.1	0.225	2.99	Cell wall	1449.3	4	32	0.38	Synergism
			7680	N/A	N/A	DP7, HH2 [L3W,A12K]	VQWRIRVAVIRK	12	Synthetic	AMD-Amide (NH2)	H	1522.91	-0.13	4	12.41	16	44	-0.05	0.35	1.6	0.02	42	Pseudomonas aeruginosa	Gram-negative	Gentamicin	Gram-positive and Gram-negative	Aminoglycoside	5	-3.1	12.6	12.55	Cell membrane and Nucleic acid	477.596	4	256	2	No Interaction
			7680	N/A	N/A	DP7, HH2 [L3W,A12K]	VQWRIRVAVIRK	12	Synthetic	AMD-Amide (NH2)	H	1522.91	-0.13	4	12.41	16	44	-0.05	0.35	1.6	0.02	42	Pseudomonas aeruginosa	Gram-negative	Azithromycin	Gram-positive and Gram-negative	Macrolide	2	3.03	0.514	12.43	Protein	749	4	32	0.25	Synergism
			7680	N/A	N/A	DP7, HH2 [L3W,A12K]	VQWRIRVAVIRK	12	Synthetic	AMD-Amide (NH2)	H	1522.91	-0.13	4	12.41	16	44	-0.05	0.35	1.6	0.02	42	Pseudomonas aeruginosa	Gram-negative	Amoxicillin	Gram-positive and Gram-negative	Beta-lactam	0	0.87	0.958	3.23	Protein	365.4	4	256	2	No Interaction
			7680	N/A	N/A	DP7, HH2 [L3W,A12K]	VQWRIRVAVIRK	12	Synthetic	AMD-Amide (NH2)	H	1522.91	-0.13	4	12.41	16	44	-0.05	0.35	1.6	0.02	42	Staphylococcus aureus	Gram-positive	Vancomycin	Gram-positive	Glycopeptide	1	-3.1	0.225	2.99	Cell wall	1449.3	16	64	0.38	Synergism
			7680	N/A	N/A	DP7, HH2 [L3W,A12K]	VQWRIRVAVIRK	12	Synthetic	AMD-Amide (NH2)	H	1522.91	-0.13	4	12.41	16	44	-0.05	0.35	1.6	0.02	42	Staphylococcus aureus	Gram-positive	Azithromycin	Gram-positive and Gram-negative	Macrolide	2	3.03	0.514	12.43	Protein	749	16	32	0.19	Synergism
			7680	N/A	N/A	DP7, HH2 [L3W,A12K]	VQWRIRVAVIRK	12	Synthetic	AMD-Amide (NH2)	H	1522.91	-0.13	4	12.41	16	44	-0.05	0.35	1.6	0.02	42	Staphylococcus aureus	Gram-positive	Vancomycin	Gram-positive	Glycopeptide	1	-3.1	0.225	2.99	Cell wall	1449.3	32	0.5	1	No Interaction
			7680	N/A	N/A	DP7, HH2 [L3W,A12K]	VQWRIRVAVIRK	12	Synthetic	AMD-Amide (NH2)	H	1522.91	-0.13	4	12.41	16	44	-0.05	0.35	1.6	0.02	42	Staphylococcus aureus	Gram-positive	Azithromycin	Gram-positive and Gram-negative	Macrolide	2	3.03	0.514	12.43	Protein	749	32	256	1	No Interaction
			7680	N/A	N/A	DP7, HH2 [L3W,A12K]	VQWRIRVAVIRK	12	Synthetic	AMD-Amide (NH2)	H	1522.91	-0.13	4	12.41	16	44	-0.05	0.35	1.6	0.02	42	Pseudomonas aeruginosa	Gram-negative	Vancomycin	Gram-positive	Glycopeptide	1	-3.1	0.225	2.99	Cell wall	1449.3	32	256	0.14	Synergism
			7680	N/A	N/A	DP7, HH2 [L3W,A12K]	VQWRIRVAVIRK	12	Synthetic	AMD-Amide (NH2)	H	1522.91	-0.13	4	12.41	16	44	-0.05	0.35	1.6	0.02	42	Pseudomonas aeruginosa	Gram-negative	Azithromycin	Gram-positive and Gram-negative	Macrolide	2	3.03	0.514	12.43	Protein	749	32	16	0.08	Synergism
			7680	N/A	N/A	DP7, HH2 [L3W,A12K]	VQWRIRVAVIRK	12	Synthetic	AMD-Amide (NH2)	H	1522.91	-0.13	4	12.41	16	44	-0.05	0.35	1.6	0.02	42	Pseudomonas aeruginosa	Gram-negative	Vancomycin	Gram-positive	Glycopeptide	1	-3.1	0.225	2.99	Cell wall	1449.3	16	256	0.56	No Interaction
			7680	N/A	N/A	DP7, HH2 [L3W,A12K]	VQWRIRVAVIRK	12	Synthetic	AMD-Amide (NH2)	H	1522.91	-0.13	4	12.41	16	44	-0.05	0.35	1.6	0.02	42	Pseudomonas aeruginosa	Gram-negative	Azithromycin	Gram-positive and Gram-negative	Macrolide	2	3.03	0.514	12.43	Protein	749	16	256	1	No Interaction
3	Li Z, Jing X, Yuan Y, Shui Y, Li S, Zhao Z, Deng B, Zhang W Front Microbiol, 2022, 13, 862834 In vitro and in vivo Activity of Phibilin Against Candida albicans	https://doi.org/10.3389/fmicb.2022.862834	19283	N/A	N/A	Phibilin	RGDILKRWAGHFSKLL	16	Synthetic	AMD-Amide (NH2)	H	1896.27	0.34	3	11.39	15	100	-0.05	0.27	1.29	0.07	38	Candida albicans	Gram-positive	Amphotericin B	Gram-positive	Macrolide	0	0.8	0.082	3.58	Cell membrane	924.079	100	5	1.25	No Interaction
4	Ramalho SR, de Cássia Orlandi Sardi J, Júnior EC, Marchetto R, Wender H, Vargas LFP, de Miranda A, Almeida CV, de Oliveira Almeida LH, de Oliveira CFR, Macedo MLR Biochim Biophys Acta, 2022 The synthetic antimicrobial peptide IKR18 displays anti-infectious properties in Galleria mellonella in vivo model	https://doi.org/10.1016/j.bbagen.2022.130244	19776	N/A	N/A	IKR18	IKRQYKRFFKLFKWFLKK	18	Synthetic	AMD-Amide (NH2)	H	2504.16	0.82	8	11.69	15	91	-0.46	0.31	2.23	0.17	50	Staphylococcus aureus	Gram-positive	Vancomycin	Gram-positive	Glycopeptide	1	-3.1	0.225	2.99	Cell wall	1449.3	2	1.56	0.75	No Interaction
			19776	N/A	N/A	IKR18	IKRQYKRFFKLFKWFLKK	18	Synthetic	AMD-Amide (NH2)	H	2504.16	0.82	8	11.69	15	91	-0.46	0.31	2.23	0.17	50	Acinetobacter baumannii	Gram-negative	Ciprofloxacin	Gram-positive and Gram-negative	Fluoroquinolone	0	0.28	1.35	5.56	Nucleic acid	331.346	1	8	0.03	Synergism
5	Kong D, Hua X, Zhou R, Cui J, Wang T, Kong F, You HJ, Liu X, Adu-Amankwaah J, Guo G, Zheng K, Wu J, Tang R Microbiol Spectr, 2022 Antimicrobial and Anti-Inflammatory Activities of MAF-1-Derived Antimicrobial Peptide Mt6 and Its D-Enantiomer D-Mt6 against Acinetobacter baumannii by Targeting Cell Membranes and Lipopolysaccharide Interaction	https://doi.org/10.1128/spectrum.01312-22	19890	N/A	N/A	MAF-1A derived peptide Mt6	KKFKKTAKWLIKSAWLLLKSLALKMK	26	Synthetic	AMD-Amide (NH2)	H	3102.01	0.07	9	11.57	14	98	-0.13	0.31	1.8	0.1	42	Acinetobacter baumannii	Gram-negative	Polymyxin B	Gram-negative	Polymyxin	5	-7.2	0.0744	11.57	Cell membrane	1203.48	8	2	1	No Interaction
			19890	N/A	N/A	MAF-1A derived peptide Mt6	KKFKKTAKWLIKSAWLLLKSLALKMK	26	Synthetic	AMD-Amide (NH2)	H	3102.01	0.07	9	11.57	14	98	-0.13	0.31	1.8	0.1	42	Acinetobacter baumannii	Gram-negative	Tobramycin	Gram-positive and Gram-negative	Aminoglycoside	5	-5.8	53.7	12.54	Cell membrane and Nucleic acid	467.515	8	4	0.75	No Interaction
