# Supplementary material for: Prediction of the synergistic effect of antimicrobial peptides and antimicrobial agents via supervised machine learning
Source: BMC Biomed Eng. 2024 Jan 17;6:1. doi: 10.1186/s42490-024-00075-z (PMC10792927; doi:10.1186/s42490-024-00075-z)
Supplement: Supplementary file 1 — Additional file 1. [file 42490_2024_75_MOESM1_ESM.zip › Data_for_Training_and_Validation.xlsx]

## Sheet: Training_and_validation_data
Table S1. Collected data for use in the training and validation phases.
PREDICTORS																																				OUTCOME
ID	Reference	DOI	DBAASP ID	PubChem CID	Uniprot ID	Antimicrobial Peptide (AMP) Name	AMP Sequence	Length of AMP	Synthesis Type of AMP	C Terminus of AMP	N Terminus of AMP	Molecular Weight of AMP	Normalized Hydrophobicity of AMP	Net Charge of AMP	Isoelectric Point of AMP	Penetration Depth of AMP	Tilt Angle of AMP	Disordered Conformation Propensity of AMP	Linear Moment of AMP	Amphiphilicity Index of AMP	Average Hydrophilicity of AMP	Ratio of hydrophilic residues / Total number of residues (%)	Synergy Between AMP and Antimicrobials (Target Species)	Microorganism or Gram Class	Antimicrobial Agent Name	Gram Activity of Antimicrobial Agent	Antimicrobial Agent Class	Charge of Antimicrobial Agent	logP of Antimicrobial Agent	Water Solubility of Antimicrobial Agent	pKa of Antimicrobial Agent	Mechanism of Action for Antimicrobial Agent	Molecular Weight of Antimicrobial Agent	Minimum Inhibitory Concentration (MIC) of AMP	Minimum Inhibitory Concentration (MIC) of Antimicrobial Agent	Fractional Inhibitory Concentration (FIC, numeric)	Fractional Inhibitory Concentration (FIC, nominal)
1	Ruden S, Rieder A, Ster IC, Schwartz T, Mikut R, Hilpert K Front Microbiol, 2019, 10, 2740 Synergy Pattern of Short Cationic Antimicrobial Peptides Against Multidrug-Resistant Pseudomonas aeruginosa	https://doi.org/10.3389/fmicb.2019.02740	494	N/A	P22226	Bac2A-NH2, Cathelicidin-1 [C3,11A]-NH2	RLARIVVIRVAR	12	Synthetic	AMD-Amide (NH2)	H	1420.81	-0.92	5	14	11	92	0.19	0.31	0.82	0.09	33	Pseudomonas aeruginosa	Gram-negative	Polymyxin B	Gram-negative	Polymyxin	5	-7.2	0.0744	11.57	Cell membrane	1203.48	45.46	0.156	0.38	Synergism			Fractional Inhibitory Concentration (FIC) Index		RELATED REFERENCE FOR FIC INDEX: Ni, W., Shao, X., Di, X., Cui, J., Wang, R., & Liu, Y. (2015). In vitro synergy of polymyxins with other antibiotics for Acinetobacter baumannii: a systematic review and meta-analysis. International journal of antimicrobial agents, 45(1), 8-18. DOI: https://doi.org/10.1016/j.ijantimicag.2014.10.002 PMID: 25465524
			494	N/A	P22226	Bac2A-NH2, Cathelicidin-1 [C3,11A]-NH2	RLARIVVIRVAR	12	Synthetic	AMD-Amide (NH2)	H	1420.81	-0.92	5	14	11	92	0.19	0.31	0.82	0.09	33	Pseudomonas aeruginosa	Gram-negative	Cefepime	Gram-positive and Gram-negative	Beta-lactam	0	-4.2	0.0173	2.82	Cell wall	480.56	45.46	61.51	2	No Interaction			≤ 0.5	Synergism
			494	N/A	P22226	Bac2A-NH2, Cathelicidin-1 [C3,11A]-NH2	RLARIVVIRVAR	12	Synthetic	AMD-Amide (NH2)	H	1420.81	-0.92	5	14	11	92	0.19	0.31	0.82	0.09	33	Pseudomonas aeruginosa	Gram-negative	Meropenem	Gram-positive and Gram-negative	Beta-lactam	0	-0.6	5.63	3.28	Cell wall	383.464	45.46	49.08	2	No Interaction			> 0.5 to ≤ 4	Non-Interactive
			494	N/A	P22226	Bac2A-NH2, Cathelicidin-1 [C3,11A]-NH2	RLARIVVIRVAR	12	Synthetic	AMD-Amide (NH2)	H	1420.81	-0.92	5	14	11	92	0.19	0.31	0.82	0.09	33	Pseudomonas aeruginosa	Gram-negative	Imipenem	Gram-positive and Gram-negative	Beta-lactam	0	-3.9	0.776	3.44	Cell wall	299.347	45.46	38.32	0.63	No Interaction			>4	Antagonism
			494	N/A	P22226	Bac2A-NH2, Cathelicidin-1 [C3,11A]-NH2	RLARIVVIRVAR	12	Synthetic	AMD-Amide (NH2)	H	1420.81	-0.92	5	14	11	92	0.19	0.31	0.82	0.09	33	Pseudomonas aeruginosa	Gram-negative	Piperacillin	Gram-negative	Beta-lactam	-1	0.3	0.119	3.49	Cell wall	516.548	45.46	33.05	1	No Interaction
			494	N/A	P22226	Bac2A-NH2, Cathelicidin-1 [C3,11A]-NH2	RLARIVVIRVAR	12	Synthetic	AMD-Amide (NH2)	H	1420.81	-0.92	5	14	11	92	0.19	0.31	0.82	0.09	33	Pseudomonas aeruginosa	Gram-negative	Ceftazidime	Gram-positive and Gram-negative	Beta-lactam	-1	-1.6	0.00573	2.42	Cell wall	546.58	45.46	34.98	0.75	No Interaction
			494	N/A	P22226	Bac2A-NH2, Cathelicidin-1 [C3,11A]-NH2	RLARIVVIRVAR	12	Synthetic	AMD-Amide (NH2)	H	1420.81	-0.92	5	14	11	92	0.19	0.31	0.82	0.09	33	Pseudomonas aeruginosa	Gram-negative	Kanamycin	Gram-positive and Gram-negative	Aminoglycoside	4	-6.3	92.3	12.11	Nucleic acid	484.499	45.46	62.015	0.38	Synergism
			494	N/A	P22226	Bac2A-NH2, Cathelicidin-1 [C3,11A]-NH2	RLARIVVIRVAR	12	Synthetic	AMD-Amide (NH2)	H	1420.81	-0.92	5	14	11	92	0.19	0.31	0.82	0.09	33	Pseudomonas aeruginosa	Gram-negative	Tobramycin	Gram-positive and Gram-negative	Aminoglycoside	5	-5.8	53.7	12.54	Cell membrane and Nucleic acid	467.515	45.46	14.96	1	No Interaction
			494	N/A	P22226	Bac2A-NH2, Cathelicidin-1 [C3,11A]-NH2	RLARIVVIRVAR	12	Synthetic	AMD-Amide (NH2)	H	1420.81	-0.92	5	14	11	92	0.19	0.31	0.82	0.09	33	Pseudomonas aeruginosa	Gram-negative	Gentamicin	Gram-positive and Gram-negative	Aminoglycoside	5	-3.1	12.6	12.55	Cell membrane and Nucleic acid	477.596	45.46	61.13	0.75	No Interaction
			494	N/A	P22226	Bac2A-NH2, Cathelicidin-1 [C3,11A]-NH2	RLARIVVIRVAR	12	Synthetic	AMD-Amide (NH2)	H	1420.81	-0.92	5	14	11	92	0.19	0.31	0.82	0.09	33	Pseudomonas aeruginosa	Gram-negative	Erythromycin	Gram-positive and Gram-negative	Macrolide	1	2.6	2	12.45	Protein	733.93	45.46	93.94	0.5	Synergism
			494	N/A	P22226	Bac2A-NH2, Cathelicidin-1 [C3,11A]-NH2	RLARIVVIRVAR	12	Synthetic	AMD-Amide (NH2)	H	1420.81	-0.92	5	14	11	92	0.19	0.31	0.82	0.09	33	Pseudomonas aeruginosa	Gram-negative	Tetracycline	Gram-positive and Gram-negative	Tetracycline	-1	-1.3	1.33	3.26	Protein	444.435	45.46	28.44	0.5	Synergism
			494	N/A	P22226	Bac2A-NH2, Cathelicidin-1 [C3,11A]-NH2	RLARIVVIRVAR	12	Synthetic	AMD-Amide (NH2)	H	1420.81	-0.92	5	14	11	92	0.19	0.31	0.82	0.09	33	Pseudomonas aeruginosa	Gram-negative	Ciprofloxacin	Gram-positive and Gram-negative	Fluoroquinolone	0	0.28	1.35	5.56	Nucleic acid	331.346	45.46	21.21	0.5	Synergism
2	Giacometti A, Cirioni O, Kamysz W, D'Amato G, Silvestri C, Licci A, Nadolski P, Riva A, Lukasiak J, Scalise G Int J Antimicrob Agents, 2005, 26, 235-240 In vitro activity of MSI-78 alone and in combination with antibiotics against bacteria responsible for bloodstream infections in neutropenic patients	https://doi.org/10.1016/j.ijantimicag.2005.06.011	763	N/A	P11006	MSI-78, Pexiganan	GIGKFLKKAKKFGKAFVKILKK	22	Synthetic	AMD-Amide (NH2)	H	2477.21	0.16	10	14	16	84	-0.22	0.21	1.5	0.45	41	Staphylococcus aureus	Gram-positive	Ciprofloxacin	Gram-positive and Gram-negative	Fluoroquinolone	0	0.28	1.35	5.56	Nucleic acid	331.346	2	0.5	0.917	No Interaction
			763	N/A	P11006	MSI-78, Pexiganan	GIGKFLKKAKKFGKAFVKILKK	22	Synthetic	AMD-Amide (NH2)	H	2477.21	0.16	10	14	16	84	-0.22	0.21	1.5	0.45	41	Staphylococcus aureus	Gram-positive	Clarithromycin	Gram-positive and Gram-negative	Macrolide	1	3.16	0.217	12.46	Nucleic acid	747.953	2	0.5	1.5	No Interaction
			763	N/A	P11006	MSI-78, Pexiganan	GIGKFLKKAKKFGKAFVKILKK	22	Synthetic	AMD-Amide (NH2)	H	2477.21	0.16	10	14	16	84	-0.22	0.21	1.5	0.45	41	Staphylococcus aureus	Gram-positive	Imipenem	Gram-positive and Gram-negative	Beta-lactam	0	-3.9	0.776	3.44	Cell wall	299.347	2	0.25	0.312	Synergism
			763	N/A	P11006	MSI-78, Pexiganan	GIGKFLKKAKKFGKAFVKILKK	22	Synthetic	AMD-Amide (NH2)	H	2477.21	0.16	10	14	16	84	-0.22	0.21	1.5	0.45	41	Staphylococcus aureus	Gram-positive	Amikacin	Gram-positive and Gram-negative	Aminoglycoside	4	-8.6	49.7	12.1	Nucleic acid	585.6	2	0.5	1.167	No Interaction
			763	N/A	P11006	MSI-78, Pexiganan	GIGKFLKKAKKFGKAFVKILKK	22	Synthetic	AMD-Amide (NH2)	H	2477.21	0.16	10	14	16	84	-0.22	0.21	1.5	0.45	41	Staphylococcus aureus	Gram-positive	Vancomycin	Gram-positive	Glycopeptide	1	-3.1	0.225	2.99	Cell wall	1449.3	2	0.12	1.458	No Interaction
			763	N/A	P11006	MSI-78, Pexiganan	GIGKFLKKAKKFGKAFVKILKK	22	Synthetic	AMD-Amide (NH2)	H	2477.21	0.16	10	14	16	84	-0.22	0.21	1.5	0.45	41	Staphylococcus aureus	Gram-positive	Ceftriaxone	Gram-negative	Beta-lactam	-2	-1.7	0.105	2.7	Cell wall	554.58	2	0.25	0.385	Synergism
			763	N/A	P11006	MSI-78, Pexiganan	GIGKFLKKAKKFGKAFVKILKK	22	Synthetic	AMD-Amide (NH2)	H	2477.21	0.16	10	14	16	84	-0.22	0.21	1.5	0.45	41	Staphylococcus epidermidis	Gram-positive	Ceftriaxone	Gram-negative	Beta-lactam	-2	-1.7	0.105	2.7	Cell wall	554.58	2	0.25	0.458	Synergism
			763	N/A	P11006	MSI-78, Pexiganan	GIGKFLKKAKKFGKAFVKILKK	22	Synthetic	AMD-Amide (NH2)	H	2477.21	0.16	10	14	16	84	-0.22	0.21	1.5	0.45	41	Staphylococcus epidermidis	Gram-positive	Ciprofloxacin	Gram-positive and Gram-negative	Fluoroquinolone	0	0.28	1.35	5.56	Nucleic acid	331.346	2	0.5	0.927	No Interaction
			763	N/A	P11006	MSI-78, Pexiganan	GIGKFLKKAKKFGKAFVKILKK	22	Synthetic	AMD-Amide (NH2)	H	2477.21	0.16	10	14	16	84	-0.22	0.21	1.5	0.45	41	Staphylococcus epidermidis	Gram-positive	Clarithromycin	Gram-positive and Gram-negative	Macrolide	1	3.16	0.217	12.46	Nucleic acid	747.953	2	1	1.292	No Interaction
			763	N/A	P11006	MSI-78, Pexiganan	GIGKFLKKAKKFGKAFVKILKK	22	Synthetic	AMD-Amide (NH2)	H	2477.21	0.16	10	14	16	84	-0.22	0.21	1.5	0.45	41	Staphylococcus epidermidis	Gram-positive	Imipenem	Gram-positive and Gram-negative	Beta-lactam	0	-3.9	0.776	3.44	Cell wall	299.347	2	0.25	0.312	Synergism
			763	N/A	P11006	MSI-78, Pexiganan	GIGKFLKKAKKFGKAFVKILKK	22	Synthetic	AMD-Amide (NH2)	H	2477.21	0.16	10	14	16	84	-0.22	0.21	1.5	0.45	41	Staphylococcus epidermidis	Gram-positive	Amikacin	Gram-positive and Gram-negative	Aminoglycoside	4	-8.6	49.7	12.1	Nucleic acid	585.6	2	1	1.292	No Interaction
			763	N/A	P11006	MSI-78, Pexiganan	GIGKFLKKAKKFGKAFVKILKK	22	Synthetic	AMD-Amide (NH2)	H	2477.21	0.16	10	14	16	84	-0.22	0.21	1.5	0.45	41	Staphylococcus epidermidis	Gram-positive	Vancomycin	Gram-positive	Glycopeptide	1	-3.1	0.225	2.99	Cell wall	1449.3	2	0.12	0.917	No Interaction
			763	N/A	P11006	MSI-78, Pexiganan	GIGKFLKKAKKFGKAFVKILKK	22	Synthetic	AMD-Amide (NH2)	H	2477.21	0.16	10	14	16	84	-0.22	0.21	1.5	0.45	41	Escherichia coli	Gram-negative	Colistin	Gram-negative	Polymyxin	5	-2.4	0.238	11.6	Cell membrane	1155.45	0.5	0.5	0.917	No Interaction
			763	N/A	P11006	MSI-78, Pexiganan	GIGKFLKKAKKFGKAFVKILKK	22	Synthetic	AMD-Amide (NH2)	H	2477.21	0.16	10	14	16	84	-0.22	0.21	1.5	0.45	41	Escherichia coli	Gram-negative	Ceftriaxone	Gram-negative	Beta-lactam	-2	-1.7	0.105	2.7	Cell wall	554.58	0.5	0.25	0.312	Synergism
			763	N/A	P11006	MSI-78, Pexiganan	GIGKFLKKAKKFGKAFVKILKK	22	Synthetic	AMD-Amide (NH2)	H	2477.21	0.16	10	14	16	84	-0.22	0.21	1.5	0.45	41	Escherichia coli	Gram-negative	Ciprofloxacin	Gram-positive and Gram-negative	Fluoroquinolone	0	0.28	1.35	5.56	Nucleic acid	331.346	0.5	0.5	1.5	No Interaction
			763	N/A	P11006	MSI-78, Pexiganan	GIGKFLKKAKKFGKAFVKILKK	22	Synthetic	AMD-Amide (NH2)	H	2477.21	0.16	10	14	16	84	-0.22	0.21	1.5	0.45	41	Escherichia coli	Gram-negative	Imipenem	Gram-positive and Gram-negative	Beta-lactam	0	-3.9	0.776	3.44	Cell wall	299.347	0.5	0.5	0.312	Synergism
			763	N/A	P11006	MSI-78, Pexiganan	GIGKFLKKAKKFGKAFVKILKK	22	Synthetic	AMD-Amide (NH2)	H	2477.21	0.16	10	14	16	84	-0.22	0.21	1.5	0.45	41	Escherichia coli	Gram-negative	Amikacin	Gram-positive and Gram-negative	Aminoglycoside	4	-8.6	49.7	12.1	Nucleic acid	585.6	0.5	1	1.292	No Interaction
3	Ruden S, Rieder A, Ster IC, Schwartz T, Mikut R, Hilpert K Front Microbiol, 2019, 10, 2740 Synergy Pattern of Short Cationic Antimicrobial Peptides Against Multidrug-Resistant Pseudomonas aeruginosa	https://doi.org/10.3389/fmicb.2019.02740	1204	71588776	P22226	Bac2a [L2R][A3W][A11R], E6, Sub3, T69L	RRWRIVVIRVRR	12	Synthetic	AMD-Amide (NH2)	H	1664.09	0.53	7	14	14	94	-0.42	0.45	1.8	0.54	50	Pseudomonas aeruginosa	Gram-negative	Polymyxin B	Gram-negative	Polymyxin	5	-7.2	0.0744	11.57	Cell membrane	1203.48	26.63	0.16	0.56	No Interaction
			1204	71588776	P22226	Bac2a [L2R][A3W][A11R], E6, Sub3, T69L	RRWRIVVIRVRR	12	Synthetic	AMD-Amide (NH2)	H	1664.09	0.53	7	14	14	94	-0.42	0.45	1.8	0.54	50	Pseudomonas aeruginosa	Gram-negative	Cefepime	Gram-positive and Gram-negative	Beta-lactam	0	-4.2	0.0173	2.82	Cell wall	480.56	26.63	61.5	0.56	No Interaction
			1204	71588776	P22226	Bac2a [L2R][A3W][A11R], E6, Sub3, T69L	RRWRIVVIRVRR	12	Synthetic	AMD-Amide (NH2)	H	1664.09	0.53	7	14	14	94	-0.42	0.45	1.8	0.54	50	Pseudomonas aeruginosa	Gram-negative	Meropenem	Gram-positive and Gram-negative	Beta-lactam	0	-0.6	5.63	3.28	Cell wall	383.464	26.63	49.1	2	No Interaction
			1204	71588776	P22226	Bac2a [L2R][A3W][A11R], E6, Sub3, T69L	RRWRIVVIRVRR	12	Synthetic	AMD-Amide (NH2)	H	1664.09	0.53	7	14	14	94	-0.42	0.45	1.8	0.54	50	Pseudomonas aeruginosa	Gram-negative	Imipenem	Gram-positive and Gram-negative	Beta-lactam	0	-3.9	0.776	3.44	Cell wall	299.347	26.63	38.32	0.63	No Interaction
			1204	71588776	P22226	Bac2a [L2R][A3W][A11R], E6, Sub3, T69L	RRWRIVVIRVRR	12	Synthetic	AMD-Amide (NH2)	H	1664.09	0.53	7	14	14	94	-0.42	0.45	1.8	0.54	50	Pseudomonas aeruginosa	Gram-negative	Piperacillin	Gram-negative	Beta-lactam	-1	0.3	0.119	3.49	Cell wall	516.548	26.63	33.06	1	No Interaction
			1204	71588776	P22226	Bac2a [L2R][A3W][A11R], E6, Sub3, T69L	RRWRIVVIRVRR	12	Synthetic	AMD-Amide (NH2)	H	1664.09	0.53	7	14	14	94	-0.42	0.45	1.8	0.54	50	Pseudomonas aeruginosa	Gram-negative	Ceftazidime	Gram-positive and Gram-negative	Beta-lactam	-1	-1.6	0.00573	2.42	Cell wall	546.58	26.63	34.98	0.75	No Interaction
			1204	71588776	P22226	Bac2a [L2R][A3W][A11R], E6, Sub3, T69L	RRWRIVVIRVRR	12	Synthetic	AMD-Amide (NH2)	H	1664.09	0.53	7	14	14	94	-0.42	0.45	1.8	0.54	50	Pseudomonas aeruginosa	Gram-negative	Kanamycin	Gram-positive and Gram-negative	Aminoglycoside	4	-6.3	92.3	12.11	Nucleic acid	484.499	26.63	62.02	1	No Interaction
			1204	71588776	P22226	Bac2a [L2R][A3W][A11R], E6, Sub3, T69L	RRWRIVVIRVRR	12	Synthetic	AMD-Amide (NH2)	H	1664.09	0.53	7	14	14	94	-0.42	0.45	1.8	0.54	50	Pseudomonas aeruginosa	Gram-negative	Tobramycin	Gram-positive and Gram-negative	Aminoglycoside	5	-5.8	53.7	12.54	Cell membrane and Nucleic acid	467.515	26.63	14.96	2	No Interaction
			1204	71588776	P22226	Bac2a [L2R][A3W][A11R], E6, Sub3, T69L	RRWRIVVIRVRR	12	Synthetic	AMD-Amide (NH2)	H	1664.09	0.53	7	14	14	94	-0.42	0.45	1.8	0.54	50	Pseudomonas aeruginosa	Gram-negative	Amikacin	Gram-positive and Gram-negative	Aminoglycoside	4	-8.6	49.7	12.1	Nucleic acid	585.6	26.63	1.17	0.75	No Interaction
			1204	71588776	P22226	Bac2a [L2R][A3W][A11R], E6, Sub3, T69L	RRWRIVVIRVRR	12	Synthetic	AMD-Amide (NH2)	H	1664.09	0.53	7	14	14	94	-0.42	0.45	1.8	0.54	50	Pseudomonas aeruginosa	Gram-negative	Erythromycin	Gram-positive and Gram-negative	Macrolide	1	2.6	2	12.45	Protein	733.93	26.63	93.94	0.75	No Interaction
			1204	71588776	P22226	Bac2a [L2R][A3W][A11R], E6, Sub3, T69L	RRWRIVVIRVRR	12	Synthetic	AMD-Amide (NH2)	H	1664.09	0.53	7	14	14	94	-0.42	0.45	1.8	0.54	50	Pseudomonas aeruginosa	Gram-negative	Tetracycline	Gram-positive and Gram-negative	Tetracycline	-1	-1.3	1.33	3.26	Protein	444.435	26.63	28.4	0.5	Synergism
			1204	71588776	P22226	Bac2a [L2R][A3W][A11R], E6, Sub3, T69L	RRWRIVVIRVRR	12	Synthetic	AMD-Amide (NH2)	H	1664.09	0.53	7	14	14	94	-0.42	0.45	1.8	0.54	50	Pseudomonas aeruginosa	Gram-negative	Ciprofloxacin	Gram-positive and Gram-negative	Fluoroquinolone	0	0.28	1.35	5.56	Nucleic acid	331.346	26.63	21.21	0.5	Synergism
4	Kopeikin PM, Zharkova MS, Kolobov AA, Smirnova MP, Sukhareva MS, Umnyakova ES, Kokryakov VN, Orlov DS, Milman BL, Balandin SV, Panteleev PV, Ovchinnikova TV, Komlev AS, Tossi A, Shamova OV Front Cell Infect Microbiol, 2020, 10, 552905 Caprine Bactenecins as Promising Tools for Developing New Antimicrobial and Antitumor Drugs	https://doi.org/10.3389/fcimb.2020.552905	16653	N/A	P85170	RFR-ChBac3.4 (1-14)	RFRRFRLPFRRPPIRIH	17	Synthetic	AMD-Amide (NH2)	H	2319.84	1.08	8	14	22	53	-0.5	0.16	1.09	0.45	41	Escherichia coli	Gram-negative	Meropenem	Gram-positive and Gram-negative	Beta-lactam	0	-0.6	5.63	3.28	Cell wall	383.464	4.64	0.096	1.12	No Interaction
			16653	N/A	P85170	RFR-ChBac3.4 (1-14)	RFRRFRLPFRRPPIRIH	17	Synthetic	AMD-Amide (NH2)	H	2319.84	1.08	8	14	22	53	-0.5	0.16	1.09	0.45	41	Escherichia coli	Gram-negative	Erythromycin	Gram-positive and Gram-negative	Macrolide	1	2.6	2	12.45	Protein	733.93	4.64	23.49	0.38	Synergism
			16653	N/A	P85170	RFR-ChBac3.4 (1-14)	RFRRFRLPFRRPPIRIH	17	Synthetic	AMD-Amide (NH2)	H	2319.84	1.08	8	14	22	53	-0.5	0.16	1.09	0.45	41	Escherichia coli	Gram-negative	Amikacin	Gram-positive and Gram-negative	Aminoglycoside	4	-8.6	49.7	12.1	Nucleic acid	585.6	4.64	9.37	0.75	No Interaction
			16653	N/A	P85170	RFR-ChBac3.4 (1-14)	RFRRFRLPFRRPPIRIH	17	Synthetic	AMD-Amide (NH2)	H	2319.84	1.08	8	14	22	53	-0.5	0.16	1.09	0.45	41	Acinetobacter baumannii	Gram-negative	Meropenem	Gram-positive and Gram-negative	Beta-lactam	0	-0.6	5.63	3.28	Cell wall	383.464	18.56	12.27	0.5	Synergism
			16653	N/A	P85170	RFR-ChBac3.4 (1-14)	RFRRFRLPFRRPPIRIH	17	Synthetic	AMD-Amide (NH2)	H	2319.84	1.08	8	14	22	53	-0.5	0.16	1.09	0.45	41	Acinetobacter baumannii	Gram-negative	Erythromycin	Gram-positive and Gram-negative	Macrolide	1	2.6	2	12.45	Protein	733.93	18.56	23.49	0.25	Synergism
			16653	N/A	P85170	RFR-ChBac3.4 (1-14)	RFRRFRLPFRRPPIRIH	17	Synthetic	AMD-Amide (NH2)	H	2319.84	1.08	8	14	22	53	-0.5	0.16	1.09	0.45	41	Acinetobacter baumannii	Gram-negative	Amikacin	Gram-positive and Gram-negative	Aminoglycoside	4	-8.6	49.7	12.1	Nucleic acid	585.6	18.56	4.68	0.19	Synergism
			16653	N/A	P85170	RFR-ChBac3.4 (1-14)	RFRRFRLPFRRPPIRIH	17	Synthetic	AMD-Amide (NH2)	H	2319.84	1.08	8	14	22	53	-0.5	0.16	1.09	0.45	41	Pseudomonas aeruginosa	Gram-negative	Meropenem	Gram-positive and Gram-negative	Beta-lactam	0	-0.6	5.63	3.28	Cell wall	383.464	37.12	6.14	0.38	Synergism
			16653	N/A	P85170	RFR-ChBac3.4 (1-14)	RFRRFRLPFRRPPIRIH	17	Synthetic	AMD-Amide (NH2)	H	2319.84	1.08	8	14	22	53	-0.5	0.16	1.09	0.45	41	Pseudomonas aeruginosa	Gram-negative	Erythromycin	Gram-positive and Gram-negative	Macrolide	1	2.6	2	12.45	Protein	733.93	37.12	23.49	0.19	Synergism
			16653	N/A	P85170	RFR-ChBac3.4 (1-14)	RFRRFRLPFRRPPIRIH	17	Synthetic	AMD-Amide (NH2)	H	2319.84	1.08	8	14	22	53	-0.5	0.16	1.09	0.45	41	Pseudomonas aeruginosa	Gram-negative	Amikacin	Gram-positive and Gram-negative	Aminoglycoside	4	-8.6	49.7	12.1	Nucleic acid	585.6	37.12	2.34	0.38	Synergism
			16653	N/A	P85170	RFR-ChBac3.4 (1-14)	RFRRFRLPFRRPPIRIH	17	Synthetic	AMD-Amide (NH2)	H	2319.84	1.08	8	14	22	53	-0.5	0.16	1.09	0.45	41	Klebsiella pneumoniae	Gram-negative	Meropenem	Gram-positive and Gram-negative	Beta-lactam	0	-0.6	5.63	3.28	Cell wall	383.464	18.56	0.096	0.75	No Interaction
			16653	N/A	P85170	RFR-ChBac3.4 (1-14)	RFRRFRLPFRRPPIRIH	17	Synthetic	AMD-Amide (NH2)	H	2319.84	1.08	8	14	22	53	-0.5	0.16	1.09	0.45	41	Klebsiella pneumoniae	Gram-negative	Erythromycin	Gram-positive and Gram-negative	Macrolide	1	2.6	2	12.45	Protein	733.93	18.56	23.49	0.06	Synergism
			16653	N/A	P85170	RFR-ChBac3.4 (1-14)	RFRRFRLPFRRPPIRIH	17	Synthetic	AMD-Amide (NH2)	H	2319.84	1.08	8	14	22	53	-0.5	0.16	1.09	0.45	41	Klebsiella pneumoniae	Gram-negative	Amikacin	Gram-positive and Gram-negative	Aminoglycoside	4	-8.6	49.7	12.1	Nucleic acid	585.6	18.56	1.17	0.31	Synergism
			16653	N/A	P85170	RFR-ChBac3.4 (1-14)	RFRRFRLPFRRPPIRIH	17	Synthetic	AMD-Amide (NH2)	H	2319.84	1.08	8	14	22	53	-0.5	0.16	1.09	0.45	41	Staphylococcus aureus	Gram-positive	Oxacillin	Gram-positive	Beta-lactam	-1	2.38	0.0862	3.75	Cell wall	401.436	9.28	12.85	0.31	Synergism
			16653	N/A	P85170	RFR-ChBac3.4 (1-14)	RFRRFRLPFRRPPIRIH	17	Synthetic	AMD-Amide (NH2)	H	2319.84	1.08	8	14	22	53	-0.5	0.16	1.09	0.45	41	Staphylococcus aureus	Gram-positive	Meropenem	Gram-positive and Gram-negative	Beta-lactam	0	-0.6	5.63	3.28	Cell wall	383.464	9.28	1.53	0.62	No Interaction
			16653	N/A	P85170	RFR-ChBac3.4 (1-14)	RFRRFRLPFRRPPIRIH	17	Synthetic	AMD-Amide (NH2)	H	2319.84	1.08	8	14	22	53	-0.5	0.16	1.09	0.45	41	Staphylococcus aureus	Gram-positive	Erythromycin	Gram-positive and Gram-negative	Macrolide	1	2.6	2	12.45	Protein	733.93	9.28	23.49	0.28	Synergism
			16653	N/A	P85170	RFR-ChBac3.4 (1-14)	RFRRFRLPFRRPPIRIH	17	Synthetic	AMD-Amide (NH2)	H	2319.84	1.08	8	14	22	53	-0.5	0.16	1.09	0.45	41	Staphylococcus aureus	Gram-positive	Amikacin	Gram-positive and Gram-negative	Aminoglycoside	4	-8.6	49.7	12.1	Nucleic acid	585.6	9.28	37.47	0.19	Synergism
			16653	N/A	P85170	RFR-ChBac3.4 (1-14)	RFRRFRLPFRRPPIRIH	17	Synthetic	AMD-Amide (NH2)	H	2319.84	1.08	8	14	22	53	-0.5	0.16	1.09	0.45	41	Staphylococcus aureus	Gram-positive	Ofloxacin	Gram-positive and Gram-negative	Fluoroquinolone	-1	-0.39	1.44	5.35	Nucleic acid	361.368	9.28	11.6	0.5	Synergism
5	Sanchez-Gómez S, Japelj B, Jerala R, Moriyon I, Fernández Alonso M, Leiva J, Blondelle SE, Andrä J, Brandenburg K, Lohner K, Martinez de Tejada G Antimicrob Agents Chemother, 2011, 55, 218-228 Structural features governing the activity of lactoferricin-derived peptides that act in synergy with antibiotics against Pseudomonas aeruginosa in vitro and in vivo	https://doi.org/10.1128/aac.00904-10	1047	N/A	P02788	Lactoferricin (20-30)[Q21,23;N25Del; K28I,V29R]	FWRIRIRR	8	Synthetic	AMD-Amide (NH2)	H	1201.49	0.89	5	14	15	37	-0.53	0.29	2.09	0.31	50	Pseudomonas aeruginosa	Gram-negative	Novobiocin	Gram-positive and Gram-negative	Aminocoumarin	-1	4.1	0.0097	5.51	Antimetabolite	612.6	62.5	1024	0.216	Synergism
			1047	N/A	P02788	Lactoferricin (20-30)[Q21,23;N25Del; K28I,V29R]	FWRIRIRR	8	Synthetic	AMD-Amide (NH2)	H	1201.49	0.89	5	14	15	37	-0.53	0.29	2.09	0.31	50	Pseudomonas aeruginosa	Gram-negative	Erythromycin	Gram-positive and Gram-negative	Macrolide	1	2.6	2	12.45	Protein	733.93	31.5	128	0.325	Synergism
			1047	N/A	P02788	Lactoferricin (20-30)[Q21,23;N25Del; K28I,V29R]	FWRIRIRR	8	Synthetic	AMD-Amide (NH2)	H	1201.49	0.89	5	14	15	37	-0.53	0.29	2.09	0.31	50	Pseudomonas aeruginosa	Gram-negative	Chloramphenicol	Gram-positive and Gram-negative	Chloramphenicol	0	1.14	0.461	8.69	Protein	323.132	31.5	256	0.225	Synergism
			1047	N/A	P02788	Lactoferricin (20-30)[Q21,23;N25Del; K28I,V29R]	FWRIRIRR	8	Synthetic	AMD-Amide (NH2)	H	1201.49	0.89	5	14	15	37	-0.53	0.29	2.09	0.31	50	Pseudomonas aeruginosa	Gram-negative	Amoxicillin	Gram-positive and Gram-negative	Beta-lactam	0	0.87	0.958	3.23	Protein	365.4	31.5	2048	0.325	Synergism
			1047	N/A	P02788	Lactoferricin (20-30)[Q21,23;N25Del; K28I,V29R]	FWRIRIRR	8	Synthetic	AMD-Amide (NH2)	H	1201.49	0.89	5	14	15	37	-0.53	0.29	2.09	0.31	50	Pseudomonas aeruginosa	Gram-negative	Ampicillin	Gram-positive and Gram-negative	Beta-lactam	0	1.35	0.605	3.24	Protein	349.406	31.5	1024	0.431	Synergism
			1047	N/A	P02788	Lactoferricin (20-30)[Q21,23;N25Del; K28I,V29R]	FWRIRIRR	8	Synthetic	AMD-Amide (NH2)	H	1201.49	0.89	5	14	15	37	-0.53	0.29	2.09	0.31	50	Pseudomonas aeruginosa	Gram-negative	Tetracycline	Gram-positive and Gram-negative	Tetracycline	-1	-1.3	1.33	3.26	Protein	444.435	31.5	32	0.325	Synergism
			1047	N/A	P02788	Lactoferricin (20-30)[Q21,23;N25Del; K28I,V29R]	FWRIRIRR	8	Synthetic	AMD-Amide (NH2)	H	1201.49	0.89	5	14	15	37	-0.53	0.29	2.09	0.31	50	Pseudomonas aeruginosa	Gram-negative	Chloramphenicol	Gram-positive and Gram-negative	Chloramphenicol	0	1.14	0.461	8.69	Protein	323.132	31.5	256	0.163	Synergism
			1047	N/A	P02788	Lactoferricin (20-30)[Q21,23;N25Del; K28I,V29R]	FWRIRIRR	8	Synthetic	AMD-Amide (NH2)	H	1201.49	0.89	5	14	15	37	-0.53	0.29	2.09	0.31	50	Pseudomonas aeruginosa	Gram-negative	Cefotaxime	Gram-positive and Gram-negative	Beta-lactam	-1	-0.5	0.146	2.73	Protein	455.47	31.5	64	0.65	No Interaction
			1047	N/A	P02788	Lactoferricin (20-30)[Q21,23;N25Del; K28I,V29R]	FWRIRIRR	8	Synthetic	AMD-Amide (NH2)	H	1201.49	0.89	5	14	15	37	-0.53	0.29	2.09	0.31	50	Pseudomonas aeruginosa	Gram-negative	Imipenem	Gram-positive and Gram-negative	Beta-lactam	0	-3.9	0.776	3.44	Cell wall	299.347	125	32	0.35	Synergism
			1047	N/A	P02788	Lactoferricin (20-30)[Q21,23;N25Del; K28I,V29R]	FWRIRIRR	8	Synthetic	AMD-Amide (NH2)	H	1201.49	0.89	5	14	15	37	-0.53	0.29	2.09	0.31	50	Pseudomonas aeruginosa	Gram-negative	Meropenem	Gram-positive and Gram-negative	Beta-lactam	0	-0.6	5.63	3.28	Cell wall	383.464	125	8	0.35	Synergism
6	Wu X, Li Z, Li X, Tian Y, Fan Y, Yu C, Zhou B, Liu Y, Xiang R, Yang L Drug Des Devel Ther, 2017, 11, 939-946 Synergistic effects of antimicrobial peptide DP7 combined with antibiotics against multidrug-resistant bacteria	https://doi.org/10.2147/dddt.s107195	2854	16131445	N/A	Omiganan MBI-226, MX-226, CLS001	ILRWPWWPWRRK	12	Synthetic	AMD-Amide (NH2)	H	1779.17	1.32	5	14	15	54	-0.5	0.56	3.23	-0.43	33	Staphylococcus aureus	Gram-positive	Vancomycin	Gram-positive	Glycopeptide	1	-3.1	0.225	2.99	Cell wall	1449.3	64	0.5	0.25	Synergism
			2854	16131445	N/A	Omiganan MBI-226, MX-226, CLS002	ILRWPWWPWRRK	12	Synthetic	AMD-Amide (NH2)	H	1779.17	1.32	5	14	15	54	-0.5	0.56	3.23	-0.43	33	Staphylococcus aureus	Gram-positive	Gentamicin	Gram-positive and Gram-negative	Aminoglycoside	5	-3.1	12.6	12.55	Cell membrane and Nucleic acid	477.596	64	256	1	No Interaction
			2854	16131445	N/A	Omiganan MBI-226, MX-226, CLS003	ILRWPWWPWRRK	12	Synthetic	AMD-Amide (NH2)	H	1779.17	1.32	5	14	15	54	-0.5	0.56	3.23	-0.43	33	Staphylococcus aureus	Gram-positive	Azithromycin	Gram-positive and Gram-negative	Macrolide	2	3.03	0.514	12.43	Protein	749	64	256	0.19	Synergism
			2854	16131445	N/A	Omiganan MBI-226, MX-226, CLS004	ILRWPWWPWRRK	12	Synthetic	AMD-Amide (NH2)	H	1779.17	1.32	5	14	15	54	-0.5	0.56	3.23	-0.43	33	Staphylococcus aureus	Gram-positive	Amoxicillin	Gram-positive and Gram-negative	Beta-lactam	0	0.87	0.958	3.23	Protein	365.4	64	256	0.5	Synergism
			2854	16131445	N/A	Omiganan MBI-226, MX-226, CLS005	ILRWPWWPWRRK	12	Synthetic	AMD-Amide (NH2)	H	1779.17	1.32	5	14	15	54	-0.5	0.56	3.23	-0.43	33	Staphylococcus aureus	Gram-positive	Vancomycin	Gram-positive	Glycopeptide	1	-3.1	0.225	2.99	Cell wall	1449.3	128	0.25	0.5	Synergism
			2854	16131445	N/A	Omiganan MBI-226, MX-226, CLS006	ILRWPWWPWRRK	12	Synthetic	AMD-Amide (NH2)	H	1779.17	1.32	5	14	15	54	-0.5	0.56	3.23	-0.43	33	Staphylococcus aureus	Gram-positive	Azithromycin	Gram-positive and Gram-negative	Macrolide	2	3.03	0.514	12.43	Protein	749	128	128	0.19	Synergism
			2854	16131445	N/A	Omiganan MBI-226, MX-226, CLS007	ILRWPWWPWRRK	12	Synthetic	AMD-Amide (NH2)	H	1779.17	1.32	5	14	15	54	-0.5	0.56	3.23	-0.43	33	Escherichia coli	Gram-negative	Vancomycin	Gram-positive	Glycopeptide	1	-3.1	0.225	2.99	Cell wall	1449.3	16	32	1.5	No Interaction
			2854	16131445	N/A	Omiganan MBI-226, MX-226, CLS008	ILRWPWWPWRRK	12	Synthetic	AMD-Amide (NH2)	H	1779.17	1.32	5	14	15	54	-0.5	0.56	3.23	-0.43	33	Escherichia coli	Gram-negative	Azithromycin	Gram-positive and Gram-negative	Macrolide	2	3.03	0.514	12.43	Protein	749	16	64	1	No Interaction
			2854	16131445	N/A	Omiganan MBI-226, MX-226, CLS009	ILRWPWWPWRRK	12	Synthetic	AMD-Amide (NH2)	H	1779.17	1.32	5	14	15	54	-0.5	0.56	3.23	-0.43	33	Escherichia coli	Gram-negative	Vancomycin	Gram-positive	Glycopeptide	1	-3.1	0.225	2.99	Cell wall	1449.3	8	32	2	No Interaction
			2854	16131445	N/A	Omiganan MBI-226, MX-226, CLS010	ILRWPWWPWRRK	12	Synthetic	AMD-Amide (NH2)	H	1779.17	1.32	5	14	15	54	-0.5	0.56	3.23	-0.43	33	Escherichia coli	Gram-negative	Amoxicillin	Gram-positive and Gram-negative	Beta-lactam	0	0.87	0.958	3.23	Protein	365.4	8	256	1	No Interaction
			2854	16131445	N/A	Omiganan MBI-226, MX-226, CLS011	ILRWPWWPWRRK	12	Synthetic	AMD-Amide (NH2)	H	1779.17	1.32	5	14	15	54	-0.5	0.56	3.23	-0.43	33	Pseudomonas aeruginosa	Gram-negative	Vancomycin	Gram-positive	Glycopeptide	1	-3.1	0.225	2.99	Cell wall	1449.3	4	32	0.38	Synergism
			2854	16131445	N/A	Omiganan MBI-226, MX-226, CLS012	ILRWPWWPWRRK	12	Synthetic	AMD-Amide (NH2)	H	1779.17	1.32	5	14	15	54	-0.5	0.56	3.23	-0.43	33	Pseudomonas aeruginosa	Gram-negative	Vancomycin	Gram-positive	Glycopeptide	1	-3.1	0.225	2.99	Cell wall	1449.3	2	32	0.28	Synergism
			2854	16131445	N/A	Omiganan MBI-226, MX-226, CLS013	ILRWPWWPWRRK	12	Synthetic	AMD-Amide (NH2)	H	1779.17	1.32	5	14	15	54	-0.5	0.56	3.23	-0.43	33	Pseudomonas aeruginosa	Gram-negative	Amoxicillin	Gram-positive and Gram-negative	Beta-lactam	0	0.87	0.958	3.23	Protein	365.4	2	256	1	No Interaction
7	Sanchez-Gómez S, Japelj B, Jerala R, Moriyon I, Fernández Alonso M, Leiva J, Blondelle SE, Andrä J, Brandenburg K, Lohner K, Martinez de Tejada G Antimicrob Agents Chemother, 2011, 55, 218-228 Structural features governing the activity of lactoferricin-derived peptides that act in synergy with antibiotics against Pseudomonas aeruginosa in vitro and in vivo	https://doi.org/10.1128/aac.00904-10	8352	N/A	P02788	LF11 [Q2,4Del,N6R,I7F,R8W,K9R,V10Del]	FWRRFWRR	8	Synthetic	AMD-Amide (NH2)	H	1308.56	1.78	5	14	15	72	-0.81	0.3	2.96	0.02	50	Pseudomonas aeruginosa	Gram-negative	Novobiocin	Gram-positive and Gram-negative	Aminocoumarin	-1	4.1	0.0097	5.51	Antimetabolite	612.6	62.5	1024	0.208	Synergism
			8352	N/A	P02788	LF11 [Q2,4Del,N6R,I7F,R8W,K9R,V10Del]	FWRRFWRR	8	Synthetic	AMD-Amide (NH2)	H	1308.56	1.78	5	14	15	72	-0.81	0.3	2.96	0.02	50	Pseudomonas aeruginosa	Gram-negative	Erythromycin	Gram-positive and Gram-negative	Macrolide	1	2.6	2	12.45	Protein	733.93	31.5	128	0.325	Synergism
			8352	N/A	P02788	LF11 [Q2,4Del,N6R,I7F,R8W,K9R,V10Del]	FWRRFWRR	8	Synthetic	AMD-Amide (NH2)	H	1308.56	1.78	5	14	15	72	-0.81	0.3	2.96	0.02	50	Pseudomonas aeruginosa	Gram-negative	Tetracycline	Gram-positive and Gram-negative	Tetracycline	-1	-1.3	1.33	3.26	Protein	444.435	31.5	32	0.35	Synergism
			8352	N/A	P02788	LF11 [Q2,4Del,N6R,I7F,R8W,K9R,V10Del]	FWRRFWRR	8	Synthetic	AMD-Amide (NH2)	H	1308.56	1.78	5	14	15	72	-0.81	0.3	2.96	0.02	50	Pseudomonas aeruginosa	Gram-negative	Chloramphenicol	Gram-positive and Gram-negative	Chloramphenicol	0	1.14	0.461	8.69	Protein	323.132	31.5	256	0.163	Synergism
			8352	N/A	P02788	LF11 [Q2,4Del,N6R,I7F,R8W,K9R,V10Del]	FWRRFWRR	8	Synthetic	AMD-Amide (NH2)	H	1308.56	1.78	5	14	15	72	-0.81	0.3	2.96	0.02	50	Pseudomonas aeruginosa	Gram-negative	Cefotaxime	Gram-positive and Gram-negative	Beta-lactam	-1	-0.5	0.146	2.73	Protein	455.47	31.5	64	0.55	No Interaction
			8352	N/A	P02788	LF11 [Q2,4Del,N6R,I7F,R8W,K9R,V10Del]	FWRRFWRR	8	Synthetic	AMD-Amide (NH2)	H	1308.56	1.78	5	14	15	72	-0.81	0.3	2.96	0.02	50	Pseudomonas aeruginosa	Gram-negative	Imipenem	Gram-positive and Gram-negative	Beta-lactam	0	-3.9	0.776	3.44	Cell wall	299.347	31.5	8	0.35	Synergism
			8352	N/A	P02788	LF11 [Q2,4Del,N6R,I7F,R8W,K9R,V10Del]	FWRRFWRR	8	Synthetic	AMD-Amide (NH2)	H	1308.56	1.78	5	14	15	72	-0.81	0.3	2.96	0.02	50	Pseudomonas aeruginosa	Gram-negative	Imipenem	Gram-positive and Gram-negative	Beta-lactam	0	-3.9	0.776	3.44	Cell wall	299.347	125	32	0.55	No Interaction
			8352	N/A	P02788	LF11 [Q2,4Del,N6R,I7F,R8W,K9R,V10Del]	FWRRFWRR	8	Synthetic	AMD-Amide (NH2)	H	1308.56	1.78	5	14	15	72	-0.81	0.3	2.96	0.02	50	Pseudomonas aeruginosa	Gram-negative	Meropenem	Gram-positive and Gram-negative	Beta-lactam	0	-0.6	5.63	3.28	Cell wall	383.464	125	8	0.6	No Interaction
			8352	N/A	P02788	LF11 [Q2,4Del,N6R,I7F,R8W,K9R,V10Del]	FWRRFWRR	8	Synthetic	AMD-Amide (NH2)	H	1308.56	1.78	5	14	15	72	-0.81	0.3	2.96	0.02	50	Pseudomonas aeruginosa	Gram-negative	Ciprofloxacin	Gram-positive and Gram-negative	Fluoroquinolone	0	0.28	1.35	5.56	Nucleic acid	331.346	31.5	128	0.65	No Interaction
			8352	N/A	P02788	LF11 [Q2,4Del,N6R,I7F,R8W,K9R,V10Del]	FWRRFWRR	8	Synthetic	AMD-Amide (NH2)	H	1308.56	1.78	5	14	15	72	-0.81	0.3	2.96	0.02	50	Pseudomonas aeruginosa	Gram-negative	Ciprofloxacin	Gram-positive and Gram-negative	Fluoroquinolone	0	0.28	1.35	5.56	Nucleic acid	331.346	31.5	128	0.65	No Interaction
8	Giacometti A, Cirioni O, Kamysz W, D'Amato G, Silvestri C, Simona Del Prete M, Lukasiak J, Scalise G Diagn Microbiol Infect Dis, 2004, 49, 197-200 In vitro activity and killing effect of the synthetic hybrid cecropin A-melittin peptide CA(1-7)M(2-9)NH(2) on methicillin-resistant nosocomial isolates of Staphylococcus aureus and interactions with clinically used antibiotics	https://doi.org/10.1016/j.diagmicrobio.2004.02.008	447	9833894	P01501 / P01507	Cecropin (1-7)+Melittin (2-9), CAMEL	KWKLFKKIGAVLKVL	15	Synthetic	AMD-Amide (NH2)	H	1770.3	-0.54	6	14	13	117	0.08	0.29	1.69	-0.11	33	Staphylococcus aureus	Gram-positive	Imipenem	Gram-positive and Gram-negative	Beta-lactam	0	-3.9	0.776	3.44	Cell wall	299.347	2	8	0.187	Synergism
			447	9833894	P01501 / P01507	Cecropin (1-7)+Melittin (2-9), CAMEL	KWKLFKKIGAVLKVL	15	Synthetic	AMD-Amide (NH2)	H	1770.3	-0.54	6	14	13	117	0.08	0.29	1.69	-0.11	33	Staphylococcus aureus	Gram-positive	Ciprofloxacin	Gram-positive and Gram-negative	Fluoroquinolone	0	0.28	1.35	5.56	Nucleic acid	331.346	2	2	1.25	No Interaction
			447	9833894	P01501 / P01507	Cecropin (1-7)+Melittin (2-9), CAMEL	KWKLFKKIGAVLKVL	15	Synthetic	AMD-Amide (NH2)	H	1770.3	-0.54	6	14	13	117	0.08	0.29	1.69	-0.11	33	Staphylococcus aureus	Gram-positive	Rifampicin	Gram-positive and Gram-negative	Ansamycin	0	2.7	0.041	6.8	Nucleic acid	822.94	2	2	0.75	No Interaction
			447	9833894	P01501 / P01507	Cecropin (1-7)+Melittin (2-9), CAMEL	KWKLFKKIGAVLKVL	15	Synthetic	AMD-Amide (NH2)	H	1770.3	-0.54	6	14	13	117	0.08	0.29	1.69	-0.11	33	Staphylococcus aureus	Gram-positive	Vancomycin	Gram-positive	Glycopeptide	1	-3.1	0.225	2.99	Cell wall	1449.3	2	0.25	1.5	No Interaction
			447	9833894	P01501 / P01507	Cecropin (1-7)+Melittin (2-9), CAMEL	KWKLFKKIGAVLKVL	15	Synthetic	AMD-Amide (NH2)	H	1770.3	-0.54	6	14	13	117	0.08	0.29	1.69	-0.11	33	Staphylococcus aureus	Gram-positive	Clarithromycin	Gram-positive and Gram-negative	Macrolide	1	3.16	0.217	12.46	Nucleic acid	747.953	2	4	1.5	No Interaction
9	Singulani JL, Galeane MC, Ramos MD, Gomes PC, Dos Santos CT, de Souza BM, Palma MS, Fusco Almeida AM, Mendes Giannini MJS Front Cell Infect Microbiol, 2019, 9, 419 Antifungal Activity, Toxicity, and Membranolytic Action of a Mastoparan Analog Peptide	https://doi.org/10.3389/fcimb.2019.00419	12838	N/A	N/A	MK58911	INWLKIAKKVKGML	14	Synthetic	AMD-Amide (NH2)	H	1641.14	-0.29	5	14	14	80	0.05	0.21	1.54	-0.12	36	Cryptococcus neoformans	Gram-positive and Gram-negative	Amphotericin B	Gram-positive	Macrolide	0	0.8	0.082	3.58	Cell membrane	924.079	31.2	0.12	0.5	Synergism
			12838	N/A	N/A	MK58911	INWLKIAKKVKGML	14	Synthetic	AMD-Amide (NH2)	H	1641.14	-0.29	5	14	14	80	0.05	0.21	1.54	-0.12	36	Cryptococcus neoformans	Gram-positive and Gram-negative	Fluconazole	Gram-positive	Azole	0	0.5	1.39	12.68	Cell membrane	306.271	31.2	1	4	No Interaction
10	1. Dodou Lima HV, de Paula Cavalcante CS, Rádis-Baptista G Antibiotics (Basel), 2020, 9, 354 Antifungal In Vitro Activity of Pilosulin- and Ponericin-Like Peptides from the Giant Ant Dinoponera quadriceps and Synergistic Effects with Antimycotic Drugs 2. Dodou Lima HV, Sidrim de Paula Cavalcante C, Rádis-Baptista G Toxicon, 2020, 187, 19-28 Antimicrobial activity of synthetic Dq-3162, a 28-residu…	1. https://doi.org/10.3390/antibiotics9060354 2. https://doi.org/10.1016/j.toxicon.2020.08.015	16494	N/A	P0DSK2	M-poneratoxin-Dq4e (1-28), Dq-3162	GLKDWWNKHKDKIVKVVKEMGKAGINAA	28	Synthetic	AMD-Amide (NH2)	H	3163.79	0.65	5	10.81	30	36	-0.1	0.34	1.51	0.37	43	Candida albicans	Gram-positive	Amphotericin B	Gram-positive	Macrolide	0	0.8	0.082	3.58	Cell membrane	924.079	1.98	0.427	0.3125	Synergism
			16494	N/A	P0DSK2	M-poneratoxin-Dq4e (1-28), Dq-3162	GLKDWWNKHKDKIVKVVKEMGKAGINAA	28	Synthetic	AMD-Amide (NH2)	H	3163.79	0.65	5	10.81	30	36	-0.1	0.34	1.51	0.37	43	Acinetobacter baumannii	Gram-negative	Gentamicin	Gram-positive and Gram-negative	Aminoglycoside	5	-3.1	12.6	12.55	Cell membrane and Nucleic acid	477.596	31.64	7.98	0.5625	No Interaction
			16494	N/A	P0DSK2	M-poneratoxin-Dq4e (1-28), Dq-3162	GLKDWWNKHKDKIVKVVKEMGKAGINAA	28	Synthetic	AMD-Amide (NH2)	H	3163.79	0.65	5	10.81	30	36	-0.1	0.34	1.51	0.37	43	Acinetobacter baumannii	Gram-negative	Imipenem	Gram-positive and Gram-negative	Beta-lactam	0	-3.9	0.776	3.44	Cell wall	299.347	31.64	128	0.2578	Synergism
			16494	N/A	P0DSK2	M-poneratoxin-Dq4e (1-28), Dq-3162	GLKDWWNKHKDKIVKVVKEMGKAGINAA	28	Synthetic	AMD-Amide (NH2)	H	3163.79	0.65	5	10.81	30	36	-0.1	0.34	1.51	0.37	43	Acinetobacter baumannii	Gram-negative	Meropenem	Gram-positive and Gram-negative	Beta-lactam	0	-0.6	5.63	3.28	Cell wall	383.464	31.64	128	0.2578	Synergism
			16494	N/A	P0DSK2	M-poneratoxin-Dq4e (1-28), Dq-3162	GLKDWWNKHKDKIVKVVKEMGKAGINAA	28	Synthetic	AMD-Amide (NH2)	H	3163.79	0.65	5	10.81	30	36	-0.1	0.34	1.51	0.37	43	Klebsiella pneumoniae	Gram-negative	Meropenem	Gram-positive and Gram-negative	Beta-lactam	0	-0.6	5.63	3.28	Cell wall	383.464	15.82	15.99	0.125	Synergism
			16494	N/A	P0DSK2	M-poneratoxin-Dq4e (1-28), Dq-3162	GLKDWWNKHKDKIVKVVKEMGKAGINAA	28	Synthetic	AMD-Amide (NH2)	H	3163.79	0.65	5	10.81	30	36	-0.1	0.34	1.51	0.37	43	Pseudomonas aeruginosa	Gram-negative	Gentamicin	Gram-positive and Gram-negative	Aminoglycoside	5	-3.1	12.6	12.55	Cell membrane and Nucleic acid	477.596	15.82	127.9	0.5078	No Interaction
			16494	N/A	P0DSK2	M-poneratoxin-Dq4e (1-28), Dq-3162	GLKDWWNKHKDKIVKVVKEMGKAGINAA	28	Synthetic	AMD-Amide (NH2)	H	3163.79	0.65	5	10.81	30	36	-0.1	0.34	1.51	0.37	43	Pseudomonas aeruginosa	Gram-negative	Imipenem	Gram-positive and Gram-negative	Beta-lactam	0	-3.9	0.776	3.44	Cell wall	299.347	15.82	128	0.5078	No Interaction
11	Sousa MGC, Xavier PD, de C Cantuária AP, Porcino RA, Almeida JA, Franco OL, Rezende TMB Microb Pathog, 2020, 104634 Host defense peptide IDR-1002 associated with ciprofloxacin as a new antimicrobial and immunomodulatory strategy for dental pulp revascularization therapy	https://doi.org/10.1016/j.micpath.2020.104634	7110	N/A	N/A	IDR-1002	VQRWLIVWRIRK	12	Synthetic	AMD-Amide (NH2)	H	1652.07	0.13	5	14	15	58	-0.13	0.32	2.18	-0.25	42	Staphylococcus aureus	Gram-positive	Ciprofloxacin	Gram-positive and Gram-negative	Fluoroquinolone	0	0.28	1.35	5.56	Nucleic acid	331.346	128	0.25	0.31	Synergism
			7110	N/A	N/A	IDR-1002	VQRWLIVWRIRK	12	Synthetic	AMD-Amide (NH2)	H	1652.07	0.13	5	14	15	58	-0.13	0.32	2.18	-0.25	42	Enterococcus faecalis	Gram-positive	Ciprofloxacin	Gram-positive and Gram-negative	Fluoroquinolone	0	0.28	1.35	5.56	Nucleic acid	331.346	64	0.125	0.37	Synergism
12	Li Z, Yuan Y, Li S, Deng B, Wang Y Toxicon, 2020, 186, 35-41 Antibacterial activity of a scorpion-derived peptide and its derivatives in vitro and in vivo	https://doi.org/10.1016/j.toxicon.2020.07.028	16151	N/A	A0A3S8V4V1	MK049518 [G3,6,10K; S7,11,15K]	FLKLLKKVLKKVLPKIFK	18	Synthetic	AMD-Amide (NH2)	H	2182.94	-0.48	8	14	14	88	0	0.17	1.43	0.12	39	Staphylococcus aureus	Gram-positive	Ceftriaxone	Gram-negative	Beta-lactam	-2	-1.7	0.105	2.7	Cell wall	554.58	3.13	1.56	1.25	No Interaction
			16151	N/A	A0A3S8V4V1	MK049518 [G3,6,10K; S7,11,15K]	FLKLLKKVLKKVLPKIFK	18	Synthetic	AMD-Amide (NH2)	H	2182.94	-0.48	8	14	14	88	0	0.17	1.43	0.12	39	Staphylococcus aureus	Gram-positive	Doxycycline	Gram-positive and Gram-negative	Tetracycline	0	0.63	0.63	3.27	Protein	444.4	3.13	0.39	0.75	No Interaction
			16151	N/A	A0A3S8V4V1	MK049518 [G3,6,10K; S7,11,15K]	FLKLLKKVLKKVLPKIFK	18	Synthetic	AMD-Amide (NH2)	H	2182.94	-0.48	8	14	14	88	0	0.17	1.43	0.12	39	Staphylococcus aureus	Gram-positive	Bacitracin	Gram-positive	Polypeptide	0	-6.8	0.0245	3.19	Cell wall	1422.69	3.13	0.78	0.75	No Interaction
			16151	N/A	A0A3S8V4V1	MK049518 [G3,6,10K; S7,11,15K]	FLKLLKKVLKKVLPKIFK	18	Synthetic	AMD-Amide (NH2)	H	2182.94	-0.48	8	14	14	88	0	0.17	1.43	0.12	39	Pseudomonas aeruginosa	Gram-negative	Ciprofloxacin	Gram-positive and Gram-negative	Fluoroquinolone	0	0.28	1.35	5.56	Nucleic acid	331.346	12.5	0.098	1.25	No Interaction
13	Li Q, Cebrián R, Montalbán-López M, Ren H, Wu W, Kuipers OP Commun Biol, 2021, 4, 31 Outer-membrane-acting peptides and lipid II-targeting antibiotics cooperatively kill Gram-negative pathogens	https://doi.org/10.1038/s42003-020-01511-1	6841	N/A	N/A	RW-BP100	RRLFRRILRWL	11	Synthetic	AMD-Amide (NH2)	H	1584	0.43	6	14	14	105	-0.35	0.24	1.74	0.17	45	Escherichia coli	Gram-negative	Vancomycin	Gram-positive	Glycopeptide	1	-3.1	0.225	2.99	Cell wall	1449.3	3.168	92.755	0.75	No Interaction
			6841	N/A	N/A	RW-BP101	RRLFRRILRWL	11	Synthetic	AMD-Amide (NH2)	H	1584	0.43	6	14	14	105	-0.35	0.24	1.74	0.17	45	Klebsiella pneumoniae	Gram-negative	Vancomycin	Gram-positive	Glycopeptide	1	-3.1	0.225	2.99	Cell wall	1449.3	6.336	185.51	0.5	Synergism
			6841	N/A	N/A	RW-BP102	RRLFRRILRWL	11	Synthetic	AMD-Amide (NH2)	H	1584	0.43	6	14	14	105	-0.35	0.24	1.74	0.17	45	Pseudomonas aeruginosa	Gram-negative	Vancomycin	Gram-positive	Glycopeptide	1	-3.1	0.225	2.99	Cell wall	1449.3	4.752	185.51	0.75	No Interaction
			6841	N/A	N/A	RW-BP103	RRLFRRILRWL	11	Synthetic	AMD-Amide (NH2)	H	1584	0.43	6	14	14	105	-0.35	0.24	1.74	0.17	45	Acinetobacter baumannii	Gram-negative	Vancomycin	Gram-positive	Glycopeptide	1	-3.1	0.225	2.99	Cell wall	1449.3	3.168	46.378	0.5	Synergism
			6841	N/A	N/A	RW-BP104	RRLFRRILRWL	11	Synthetic	AMD-Amide (NH2)	H	1584	0.43	6	14	14	105	-0.35	0.24	1.74	0.17	45	Klebsiella aerogenes	Gram-negative	Vancomycin	Gram-positive	Glycopeptide	1	-3.1	0.225	2.99	Cell wall	1449.3	12.672	278.27	0.58	No Interaction
14	Park Y, Kim HJ, Hahm KS Biochem Biophys Res Commun, 2004, 321, 109-115 Antibacterial synergism of novel antibiotic peptides with chloramphenicol	https://doi.org/10.1016/j.bbrc.2004.06.113	894	N/A	P56029	50S ribosomal protein L1 HP(2-20) [Q16W][D18W]	AKKVFKRLEKLFSKIWNWK	19	Synthetic	AMD-Amide (NH2)	H	2449.03	0.73	7	11.86	16	98	-0.3	0.2	2.08	0.28	53	Staphylococcus aureus	Gram-positive	Chloramphenicol	Gram-positive and Gram-negative	Chloramphenicol	0	1.14	0.461	8.69	Protein	323.132	7.67	2.02	0.36	Synergism
			894	N/A	P56029	50S ribosomal protein L1 HP(2-20) [Q16W][D18W]	AKKVFKRLEKLFSKIWNWK	19	Synthetic	AMD-Amide (NH2)	H	2449.03	0.73	7	11.86	16	98	-0.3	0.2	2.08	0.28	53	Pseudomonas aeruginosa	Gram-negative	Chloramphenicol	Gram-positive and Gram-negative	Chloramphenicol	0	1.14	0.461	8.69	Protein	323.132	7.67	6.04	0.26	Synergism
15	Zhang F, Zhong C, Yao J, Zhang J, Zhang T, Li B, Gou S, Ni J Pept Sci (Hoboken), 2022, e24261 Antimicrobial peptides – antibiotics combination: An effective strategy targeting drug-resistant Gram-negative bacteria	https://doi.org/10.1002/pep2.24261	17699	N/A	N/A	(WRK)5	WRKWRKWRKWRKWRK	15	Synthetic	AMD-Amide (NH2)	H	2369.91	3.1	11	14	18	70	-1.38	0	4.35	0.87	67	Acinetobacter baumannii	Gram-negative	Gentamicin	Gram-positive and Gram-negative	Aminoglycoside	5	-3.1	12.6	12.55	Cell membrane and Nucleic acid	477.596	18.96	3.82	1	No Interaction
			17699	N/A	N/A	(WRK)5	WRKWRKWRKWRKWRK	15	Synthetic	AMD-Amide (NH2)	H	2369.91	3.1	11	14	18	70	-1.38	0	4.35	0.87	67	Acinetobacter baumannii	Gram-negative	Rifampicin	Gram-positive and Gram-negative	Ansamycin	0	2.7	0.041	6.8	Nucleic acid	822.94	18.96	0.82	0.75	No Interaction
			17699	N/A	N/A	(WRK)5	WRKWRKWRKWRKWRK	15	Synthetic	AMD-Amide (NH2)	H	2369.91	3.1	11	14	18	70	-1.38	0	4.35	0.87	67	Escherichia coli	Gram-negative	Gentamicin	Gram-positive and Gram-negative	Aminoglycoside	5	-3.1	12.6	12.55	Cell membrane and Nucleic acid	477.596	9.48	0.48	0.6	No Interaction
			17699	N/A	N/A	(WRK)5	WRKWRKWRKWRKWRK	15	Synthetic	AMD-Amide (NH2)	H	2369.91	3.1	11	14	18	70	-1.38	0	4.35	0.87	67	Acinetobacter baumannii	Gram-negative	Imipenem	Gram-positive and Gram-negative	Beta-lactam	0	-3.9	0.776	3.44	Cell wall	299.347	18.96	0.299	1.25	No Interaction
			17699	N/A	N/A	(WRK)5	WRKWRKWRKWRKWRK	15	Synthetic	AMD-Amide (NH2)	H	2369.91	3.1	11	14	18	70	-1.38	0	4.35	0.87	67	Klebsiella pneumoniae	Gram-negative	Gentamicin	Gram-positive and Gram-negative	Aminoglycoside	5	-3.1	12.6	12.55	Cell membrane and Nucleic acid	477.596	18.96	3.82	0.75	No Interaction
			17699	N/A	N/A	(WRK)5	WRKWRKWRKWRKWRK	15	Synthetic	AMD-Amide (NH2)	H	2369.91	3.1	11	14	18	70	-1.38	0	4.35	0.87	67	Klebsiella pneumoniae	Gram-negative	Rifampicin	Gram-positive and Gram-negative	Ansamycin	0	2.7	0.041	6.8	Nucleic acid	822.94	18.96	26.33	0.5	Synergism
			17699	N/A	N/A	(WRK)5	WRKWRKWRKWRKWRK	15	Synthetic	AMD-Amide (NH2)	H	2369.91	3.1	11	14	18	70	-1.38	0	4.35	0.87	67	Klebsiella pneumoniae	Gram-negative	Ciprofloxacin	Gram-positive and Gram-negative	Fluoroquinolone	0	0.28	1.35	5.56	Nucleic acid	331.346	18.96	0.33	0.6	No Interaction
			17699	N/A	N/A	(WRK)5	WRKWRKWRKWRKWRK	15	Synthetic	AMD-Amide (NH2)	H	2369.91	3.1	11	14	18	70	-1.38	0	4.35	0.87	67	Klebsiella pneumoniae	Gram-negative	Imipenem	Gram-positive and Gram-negative	Beta-lactam	0	-3.9	0.776	3.44	Cell wall	299.347	18.96	4.79	1.5	No Interaction
			17699	N/A	N/A	(WRK)5	WRKWRKWRKWRKWRK	15	Synthetic	AMD-Amide (NH2)	H	2369.91	3.1	11	14	18	70	-1.38	0	4.35	0.87	67	Pseudomonas aeruginosa	Gram-negative	Gentamicin	Gram-positive and Gram-negative	Aminoglycoside	5	-3.1	12.6	12.55	Cell membrane and Nucleic acid	477.596	9.48	0.48	0.4	Synergism
			17699	N/A	N/A	(WRK)5	WRKWRKWRKWRKWRK	15	Synthetic	AMD-Amide (NH2)	H	2369.91	3.1	11	14	18	70	-1.38	0	4.35	0.87	67	Escherichia coli	Gram-negative	Rifampicin	Gram-positive and Gram-negative	Ansamycin	0	2.7	0.041	6.8	Nucleic acid	822.94	9.48	3.29	1	No Interaction
			17699	N/A	N/A	(WRK)5	WRKWRKWRKWRKWRK	15	Synthetic	AMD-Amide (NH2)	H	2369.91	3.1	11	14	18	70	-1.38	0	4.35	0.87	67	Escherichia coli	Gram-negative	Ciprofloxacin	Gram-positive and Gram-negative	Fluoroquinolone	0	0.28	1.35	5.56	Nucleic acid	331.346	9.48	0.33	0.25	Synergism
16	Wesseling CMJ, Wood TM, Bertheussen K, Lok S, Martin NI Molecules, 2021, 26, 1954 Thrombin-Derived Peptides Potentiate the Activity of Gram-Positive-Specific Antibiotics against Gram-Negative Bacteria	https://doi.org/10.3390/molecules26071954	18092	N/A	P00734	rev-Prothrombin (606-617)	IVKQIWKKLRFV	12	Synthetic	AMD-Amide (NH2)	H	1557	-0.28	5	14	13	88	0	0.34	1.8	-0.17	42	Escherichia coli	Gram-negative	Erythromycin	Gram-positive and Gram-negative	Macrolide	1	2.6	2	12.45	Protein	733.93	200	200	0.25	Synergism
			18092	N/A	P00734	rev-Prothrombin (606-617)	IVKQIWKKLRFV	12	Synthetic	AMD-Amide (NH2)	H	1557	-0.28	5	14	13	88	0	0.34	1.8	-0.17	42	Escherichia coli	Gram-negative	Rifampicin	Gram-positive and Gram-negative	Ansamycin	0	2.7	0.041	6.8	Nucleic acid	822.94	200	8	0.375	Synergism
17	Szerencsés B, Gácser A, Endre G, Domonkos I, Tiricz H, Vágvolgyi C, Szolomajer J, Howan DHO, Tóth GK, Pfeiffer I, Kondorosi É Int J Mol Sci, 2021, 22, 3666 Symbiotic NCR Peptide Fragments Affect the Viability, Morphology and Biofilm Formation of Candida Species	https://doi.org/10.3390/ijms22073666	18355	N/A	A7KHG5	NCR335 (48-64)	KLRRANVRCRKSYCVPI	17	Synthetic	AMD-Amide (NH2)	H	2061.56	0.56	7	11.73	23	156	-0.28	0.24	1.31	0.42	47	Candida auris	Fungus	Fluconazole	Gram-positive	Azole	0	0.5	1.39	12.68	Cell membrane	306.271	68.49	7.66	1.125	No Interaction
18	Szerencsés B, Gácser A, Endre G, Domonkos I, Tiricz H, Vágvolgyi C, Szolomajer J, Howan DHO, Tóth GK, Pfeiffer I, Kondorosi É Int J Mol Sci, 2021, 22, 3666 Symbiotic NCR Peptide Fragments Affect the Viability, Morphology and Biofilm Formation of Candida Species	https://doi.org/10.3390/ijms22073666	18360	N/A	A7KHA7	NCR169 (17-38)	KSKKPLFKIWKCVENVCVLWYK	22	Synthetic	AMD-Amide (NH2)	H	2739.43	0.15	6	10.5	15	100	-0.03	0.31	1.92	-0.09	41	Candida auris	Fungus	Fluconazole	Gram-positive	Azole	0	0.5	1.39	12.68	Cell membrane	306.271	17.12	7.66	0.625	No Interaction
19	Gou S, Li B, Ouyang X, Ba Z, Zhong C, Zhang T, Chang L, Zhu Y, Zhang J, Zhu N, Zhang Y, Liu H, Ni J J Med Chem, 2021 Novel Broad-Spectrum Antimicrobial Peptide Derived from Anoplin and Its Activity on Bacterial Pneumonia in Mice	https://doi.org/10.1021/acs.jmedchem.1c00614	17664	N/A	P0C005	Anoplin [L2,3,9,10W]	GWWKRIKTWW	10	Synthetic	AMD-Amide (NH2)	H	1445.74	1.25	4	14	14	92	-0.45	0.57	3.75	-0.68	30	Pseudomonas aeruginosa	Gram-negative	Rifampicin	Gram-positive and Gram-negative	Ansamycin	0	2.7	0.041	6.8	Nucleic acid	822.94	5.78	26.3	0.5	Synergism
			17664	N/A	P0C005	Anoplin [L2,3,9,10W]	GWWKRIKTWW	10	Synthetic	AMD-Amide (NH2)	H	1445.74	1.25	4	14	14	92	-0.45	0.57	3.75	-0.68	30	Pseudomonas aeruginosa	Gram-negative	Polymyxin B	Gram-negative	Polymyxin	5	-7.2	0.0744	11.57	Cell membrane	1203.48	5.78	2.41	0.5	Synergism
			17664	N/A	P0C005	Anoplin [L2,3,9,10W]	GWWKRIKTWW	10	Synthetic	AMD-Amide (NH2)	H	1445.74	1.25	4	14	14	92	-0.45	0.57	3.75	-0.68	30	Escherichia coli	Gram-negative	Rifampicin	Gram-positive and Gram-negative	Ansamycin	0	2.7	0.041	6.8	Nucleic acid	822.94	11.57	3.29	0.5	Synergism
			17664	N/A	P0C005	Anoplin [L2,3,9,10W]	GWWKRIKTWW	10	Synthetic	AMD-Amide (NH2)	H	1445.74	1.25	4	14	14	92	-0.45	0.57	3.75	-0.68	30	Escherichia coli	Gram-negative	Polymyxin B	Gram-negative	Polymyxin	5	-7.2	0.0744	11.57	Cell membrane	1203.48	11.57	4.81	0.3125	Synergism
			17664	N/A	P0C005	Anoplin [L2,3,9,10W]	GWWKRIKTWW	10	Synthetic	AMD-Amide (NH2)	H	1445.74	1.25	4	14	14	92	-0.45	0.57	3.75	-0.68	30	Escherichia coli	Gram-negative	Gentamicin	Gram-positive and Gram-negative	Aminoglycoside	5	-3.1	12.6	12.55	Cell membrane and Nucleic acid	477.596	11.57	1.9	0.5	Synergism
			17664	N/A	P0C005	Anoplin [L2,3,9,10W]	GWWKRIKTWW	10	Synthetic	AMD-Amide (NH2)	H	1445.74	1.25	4	14	14	92	-0.45	0.57	3.75	-0.68	30	Klebsiella pneumoniae	Gram-negative	Rifampicin	Gram-positive and Gram-negative	Ansamycin	0	2.7	0.041	6.8	Nucleic acid	822.94	11.57	26.3	0.375	Synergism
			17664	N/A	P0C005	Anoplin [L2,3,9,10W]	GWWKRIKTWW	10	Synthetic	AMD-Amide (NH2)	H	1445.74	1.25	4	14	14	92	-0.45	0.57	3.75	-0.68	30	Klebsiella pneumoniae	Gram-negative	Polymyxin B	Gram-negative	Polymyxin	5	-7.2	0.0744	11.57	Cell membrane	1203.48	11.57	4.81	0.375	Synergism
			17664	N/A	P0C005	Anoplin [L2,3,9,10W]	GWWKRIKTWW	10	Synthetic	AMD-Amide (NH2)	H	1445.74	1.25	4	14	14	92	-0.45	0.57	3.75	-0.68	30	Klebsiella pneumoniae	Gram-negative	Gentamicin	Gram-positive and Gram-negative	Aminoglycoside	5	-3.1	12.6	12.55	Cell membrane and Nucleic acid	477.596	11.57	7.64	0.75	No Interaction
20	Gou S, Li B, Ouyang X, Ba Z, Zhong C, Zhang T, Chang L, Zhu Y, Zhang J, Zhu N, Zhang Y, Liu H, Ni J J Med Chem, 2021 Novel Broad-Spectrum Antimicrobial Peptide Derived from Anoplin and Its Activity on Bacterial Pneumonia in Mice	https://doi.org/10.1021/acs.jmedchem.1c00614	17673	N/A	P0C005	Anoplin [L3W,I6W,T8K,L9F,L10W]	GLWKRWKKFW	10	Synthetic	AMD-Amide (NH2)	H	1433.77	1.27	5	14	15	87	-0.55	0.47	3.42	-0.25	40	Pseudomonas aeruginosa	Gram-negative	Rifampicin	Gram-positive and Gram-negative	Ansamycin	0	2.7	0.041	6.8	Nucleic acid	822.94	5.74	26.3	0.5	Synergism
			17673	N/A	P0C005	Anoplin [L3W,I6W,T8K,L9F,L10W]	GLWKRWKKFW	10	Synthetic	AMD-Amide (NH2)	H	1433.77	1.27	5	14	15	87	-0.55	0.47	3.42	-0.25	40	Pseudomonas aeruginosa	Gram-negative	Polymyxin B	Gram-negative	Polymyxin	5	-7.2	0.0744	11.57	Cell membrane	1203.48	5.74	2.41	0.3125	Synergism
			17673	N/A	P0C005	Anoplin [L3W,I6W,T8K,L9F,L10W]	GLWKRWKKFW	10	Synthetic	AMD-Amide (NH2)	H	1433.77	1.27	5	14	15	87	-0.55	0.47	3.42	-0.25	40	Escherichia coli	Gram-negative	Rifampicin	Gram-positive and Gram-negative	Ansamycin	0	2.7	0.041	6.8	Nucleic acid	822.94	11.47	3.29	0.5	Synergism
			17673	N/A	P0C005	Anoplin [L3W,I6W,T8K,L9F,L10W]	GLWKRWKKFW	10	Synthetic	AMD-Amide (NH2)	H	1433.77	1.27	5	14	15	87	-0.55	0.47	3.42	-0.25	40	Escherichia coli	Gram-negative	Polymyxin B	Gram-negative	Polymyxin	5	-7.2	0.0744	11.57	Cell membrane	1203.48	11.47	4.81	0.3125	Synergism
			17673	N/A	P0C005	Anoplin [L3W,I6W,T8K,L9F,L10W]	GLWKRWKKFW	10	Synthetic	AMD-Amide (NH2)	H	1433.77	1.27	5	14	15	87	-0.55	0.47	3.42	-0.25	40	Escherichia coli	Gram-negative	Gentamicin	Gram-positive and Gram-negative	Aminoglycoside	5	-3.1	12.6	12.55	Cell membrane and Nucleic acid	477.596	11.47	1.9	0.5	Synergism
			17673	N/A	P0C005	Anoplin [L3W,I6W,T8K,L9F,L10W]	GLWKRWKKFW	10	Synthetic	AMD-Amide (NH2)	H	1433.77	1.27	5	14	15	87	-0.55	0.47	3.42	-0.25	40	Klebsiella pneumoniae	Gram-negative	Rifampicin	Gram-positive and Gram-negative	Ansamycin	0	2.7	0.041	6.8	Nucleic acid	822.94	11.47	26.3	0.5625	No Interaction
			17673	N/A	P0C005	Anoplin [L3W,I6W,T8K,L9F,L10W]	GLWKRWKKFW	10	Synthetic	AMD-Amide (NH2)	H	1433.77	1.27	5	14	15	87	-0.55	0.47	3.42	-0.25	40	Klebsiella pneumoniae	Gram-negative	Polymyxin B	Gram-negative	Polymyxin	5	-7.2	0.0744	11.57	Cell membrane	1203.48	11.47	4.81	0.5625	No Interaction
			17673	N/A	P0C005	Anoplin [L3W,I6W,T8K,L9F,L10W]	GLWKRWKKFW	10	Synthetic	AMD-Amide (NH2)	H	1433.77	1.27	5	14	15	87	-0.55	0.47	3.42	-0.25	40	Klebsiella pneumoniae	Gram-negative	Gentamicin	Gram-positive and Gram-negative	Aminoglycoside	5	-3.1	12.6	12.55	Cell membrane and Nucleic acid	477.596	11.47	7.64	0.75	No Interaction
21	Sanchez-Gómez S, Japelj B, Jerala R, Moriyon I, Fernández Alonso M, Leiva J, Blondelle SE, Andrä J, Brandenburg K, Lohner K, Martinez de Tejada G Antimicrob Agents Chemother, 2011, 55, 218-228 Structural features governing the activity of lactoferricin-derived peptides that act in synergy with antibiotics against Pseudomonas aeruginosa in vitro and in vivo	https://doi.org/10.1128/aac.00904-10	1052	N/A	P02788	P-Lactoferricin (20-30)[Q21,23;N25Del; K28I,V29R], LF11-322	PFWRIRIRR	9	Synthetic	AMD-Amide (NH2)	H	1298.61	0.97	5	14	15	88	-0.5	0.32	1.86	0.28	44	Pseudomonas aeruginosa	Gram-negative	Novobiocin	Gram-positive and Gram-negative	Aminocoumarin	-1	4.1	0.0097	5.51	Antimetabolite	612.6	62.5	1024	0.225	Synergism
22	Gupta K, Singh S, van Hoek ML Antibiotics (Basel), 2015, 4, 358-378 Short, Synthetic Cationic Peptides Have Antibacterial Activity against Mycobacterium smegmatis by Forming Pores in Membrane and Synergizing with Antibiotics	https://doi.org/10.3390/antibiotics4030358	12613	N/A	P81534	hBD3 (36-450[K4R][C5,6S], Pep4	RGRRSSRRKK	10	Synthetic	AMD-Amide (NH2)	H	1285.53	3.23	8	14	30	13	-1.46	0	1.96	2.16	90	Mycobacterium smegmatis	Gram-positive	Rifampicin	Gram-positive and Gram-negative	Ansamycin	0	2.7	0.041	6.8	Nucleic acid	822.94	62.6	3.9	0.56	No Interaction
			12613	N/A	P81534	hBD3 (36-450[K4R][C5,6S], Pep4	RGRRSSRRKK	10	Synthetic	AMD-Amide (NH2)	H	1285.53	3.23	8	14	30	13	-1.46	0	1.96	2.16	90	Mycobacterium smegmatis	Gram-positive	Polymyxin B	Gram-negative	Polymyxin	5	-7.2	0.0744	11.57	Cell membrane	1203.48	62.6	7.8	0.37	Synergism
23	Li Q, Cebrián R, Montalbán-López M, Ren H, Wu W, Kuipers OP Commun Biol, 2021, 4, 31 Outer-membrane-acting peptides and lipid II-targeting antibiotics cooperatively kill Gram-negative pathogens	https://doi.org/10.1038/s42003-020-01511-1	1560	N/A	N/A	E2, Bac8c	RIWVIWRR	8	Synthetic	AMD-Amide (NH2)	H	1183.47	0.26	4	14	13	82	-0.21	0.49	2.65	-0.36	38	Escherichia coli	Gram-negative	Vancomycin	Gram-positive	Glycopeptide	1	-3.1	0.225	2.99	Cell wall	1449.3	3.55	92.755	0.75	No Interaction
			1560	N/A	N/A	E2, Bac8c	RIWVIWRR	8	Synthetic	AMD-Amide (NH2)	H	1183.47	0.26	4	14	13	82	-0.21	0.49	2.65	-0.36	38	Klebsiella pneumoniae	Gram-negative	Vancomycin	Gram-positive	Glycopeptide	1	-3.1	0.225	2.99	Cell wall	1449.3	7.1	185.51	1	No Interaction
			1560	N/A	N/A	E2, Bac8c	RIWVIWRR	8	Synthetic	AMD-Amide (NH2)	H	1183.47	0.26	4	14	13	82	-0.21	0.49	2.65	-0.36	38	Pseudomonas aeruginosa	Gram-negative	Vancomycin	Gram-positive	Glycopeptide	1	-3.1	0.225	2.99	Cell wall	1449.3	3.55	185.51	1.5	No Interaction
			1560	N/A	N/A	E2, Bac8c	RIWVIWRR	8	Synthetic	AMD-Amide (NH2)	H	1183.47	0.26	4	14	13	82	-0.21	0.49	2.65	-0.36	38	Acinetobacter baumannii	Gram-negative	Vancomycin	Gram-positive	Glycopeptide	1	-3.1	0.225	2.99	Cell wall	1449.3	2.37	46.378	0.75	No Interaction
			1560	N/A	N/A	E2, Bac8c	RIWVIWRR	8	Synthetic	AMD-Amide (NH2)	H	1183.47	0.26	4	14	13	82	-0.21	0.49	2.65	-0.36	38	Klebsiella aerogenes	Gram-negative	Vancomycin	Gram-positive	Glycopeptide	1	-3.1	0.225	2.99	Cell wall	1449.3	5.9	278.27	2	No Interaction
24	Baker KR, Jana B, Hansen AM, Vissing KJ, Nielsen HM, Franzyk H, Guardabassi L Int J Antimicrob Agents, 2019, 53, 868-872 Repurposing azithromycin and rifampicin against Gram-negative pathogens by combination with peptide potentiators	https://doi.org/10.1016/j.ijantimicag.2018.10.025	2820	71588901	N/A	K6L2W3	KLWKKWKKWLK	11	Synthetic	AMD-Amide (NH2)	H	1571.03	1.68	7	14	16	90	-0.82	0.35	3.89	0.38	55	Escherichia coli	Gram-negative	Azithromycin	Gram-positive and Gram-negative	Macrolide	2	3.03	0.514	12.43	Protein	749	3.14	5.99	0.38	Synergism
			2820	71588901	N/A	K6L2W3	KLWKKWKKWLK	11	Synthetic	AMD-Amide (NH2)	H	1571.03	1.68	7	14	16	90	-0.82	0.35	3.89	0.38	55	Escherichia coli	Gram-negative	Erythromycin	Gram-positive and Gram-negative	Macrolide	1	2.6	2	12.45	Protein	733.93	3.14	187.89	0.27	Synergism
			2820	71588901	N/A	K6L2W3	KLWKKWKKWLK	11	Synthetic	AMD-Amide (NH2)	H	1571.03	1.68	7	14	16	90	-0.82	0.35	3.89	0.38	55	Escherichia coli	Gram-negative	Rifampicin	Gram-positive and Gram-negative	Ansamycin	0	2.7	0.041	6.8	Nucleic acid	822.94	2	4	0.31	Synergism
			2820	71588901	N/A	K6L2W3	KLWKKWKKWLK	11	Synthetic	AMD-Amide (NH2)	H	1571.03	1.68	7	14	16	90	-0.82	0.35	3.89	0.38	55	Escherichia coli	Gram-negative	Clindamycin	Gram-positive and Gram-negative	Lincosamide	1	2.16	3.1	12.41	Protein	424.98	2	64	0.28	Synergism
			2820	71588901	N/A	K6L2W3	KLWKKWKKWLK	11	Synthetic	AMD-Amide (NH2)	H	1571.03	1.68	7	14	16	90	-0.82	0.35	3.89	0.38	55	Klebsiella pneumoniae	Gram-negative	Azithromycin	Gram-positive and Gram-negative	Macrolide	2	3.03	0.514	12.43	Protein	749	100.55	23.97	0.08	Synergism
			2820	71588901	N/A	K6L2W3	KLWKKWKKWLK	11	Synthetic	AMD-Amide (NH2)	H	1571.03	1.68	7	14	16	90	-0.82	0.35	3.89	0.38	55	Klebsiella pneumoniae	Gram-negative	Erythromycin	Gram-positive and Gram-negative	Macrolide	1	2.6	2	12.45	Protein	733.93	100.55	375.77	0.03	Synergism
			2820	71588901	N/A	K6L2W3	KLWKKWKKWLK	11	Synthetic	AMD-Amide (NH2)	H	1571.03	1.68	7	14	16	90	-0.82	0.35	3.89	0.38	55	Klebsiella pneumoniae	Gram-negative	Rifampicin	Gram-positive and Gram-negative	Ansamycin	0	2.7	0.041	6.8	Nucleic acid	822.94	100.55	13.17	0.02	Synergism
			2820	71588901	N/A	K6L2W3	KLWKKWKKWLK	11	Synthetic	AMD-Amide (NH2)	H	1571.03	1.68	7	14	16	90	-0.82	0.35	3.89	0.38	55	Klebsiella pneumoniae	Gram-negative	Clindamycin	Gram-positive and Gram-negative	Lincosamide	1	2.16	3.1	12.41	Protein	424.98	100.55	27.2	0.05	Synergism
25	Baker KR, Jana B, Hansen AM, Vissing KJ, Nielsen HM, Franzyk H, Guardabassi L Int J Antimicrob Agents, 2019, 53, 868-872 Repurposing azithromycin and rifampicin against Gram-negative pathogens by combination with peptide potentiators	https://doi.org/10.1016/j.ijantimicag.2018.10.025	3277	N/A	N/A	Halictine-1/21, HAL-1/21	GKWKKILGKLIR	12	Synthetic	AMD-Amide (NH2)	H	1438.87	0.43	6	14	15	107	-0.31	0.42	2.01	0.37	42	Escherichia coli	Gram-negative	Azithromycin	Gram-positive and Gram-negative	Macrolide	2	3.03	0.514	12.43	Protein	749	2.88	5.99	0.28	Synergism
			3277	N/A	N/A	Halictine-1/21, HAL-1/21	GKWKKILGKLIR	12	Synthetic	AMD-Amide (NH2)	H	1438.87	0.43	6	14	15	107	-0.31	0.42	2.01	0.37	42	Escherichia coli	Gram-negative	Erythromycin	Gram-positive and Gram-negative	Macrolide	1	2.6	2	12.45	Protein	733.93	2.88	187.89	0.27	Synergism
			3277	N/A	N/A	Halictine-1/21, HAL-1/21	GKWKKILGKLIR	12	Synthetic	AMD-Amide (NH2)	H	1438.87	0.43	6	14	15	107	-0.31	0.42	2.01	0.37	42	Escherichia coli	Gram-negative	Rifampicin	Gram-positive and Gram-negative	Ansamycin	0	2.7	0.041	6.8	Nucleic acid	822.94	2.88	3.29	0.26	Synergism
			3277	N/A	N/A	Halictine-1/21, HAL-1/21	GKWKKILGKLIR	12	Synthetic	AMD-Amide (NH2)	H	1438.87	0.43	6	14	15	107	-0.31	0.42	2.01	0.37	42	Escherichia coli	Gram-negative	Clindamycin	Gram-positive and Gram-negative	Lincosamide	1	2.16	3.1	12.41	Protein	424.98	2.88	27.2	0.25	Synergism
			3277	N/A	N/A	Halictine-1/21, HAL-1/21	GKWKKILGKLIR	12	Synthetic	AMD-Amide (NH2)	H	1438.87	0.43	6	14	15	107	-0.31	0.42	2.01	0.37	42	Klebsiella pneumoniae	Gram-negative	Azithromycin	Gram-positive and Gram-negative	Macrolide	2	3.03	0.514	12.43	Protein	749	46.04	23.97	0.06	Synergism
			3277	N/A	N/A	Halictine-1/21, HAL-1/21	GKWKKILGKLIR	12	Synthetic	AMD-Amide (NH2)	H	1438.87	0.43	6	14	15	107	-0.31	0.42	2.01	0.37	42	Klebsiella pneumoniae	Gram-negative	Erythromycin	Gram-positive and Gram-negative	Macrolide	1	2.6	2	12.45	Protein	733.93	46.04	375.77	0.05	Synergism
			3277	N/A	N/A	Halictine-1/21, HAL-1/21	GKWKKILGKLIR	12	Synthetic	AMD-Amide (NH2)	H	1438.87	0.43	6	14	15	107	-0.31	0.42	2.01	0.37	42	Klebsiella pneumoniae	Gram-negative	Rifampicin	Gram-positive and Gram-negative	Ansamycin	0	2.7	0.041	6.8	Nucleic acid	822.94	46.04	13.17	0.04	Synergism
26	Baker KR, Jana B, Hansen AM, Vissing KJ, Nielsen HM, Franzyk H, Guardabassi L Int J Antimicrob Agents, 2019, 53, 868-872 Repurposing azithromycin and rifampicin against Gram-negative pathogens by combination with peptide potentiators	https://doi.org/10.1016/j.ijantimicag.2018.10.025	16784	N/A	P24605	Myotoxin II (105-117)[Y3,6W][Y5K,P9W,C11A], PEM-2 [W5K,A9W]	KKWRKWLKWLAKK	13	Synthetic	AMD-Amide (NH2)	H	1798.3	1.63	8	14	16	96	-0.8	0.46	3.48	0.52	54	Escherichia coli	Gram-negative	Azithromycin	Gram-positive and Gram-negative	Macrolide	2	3.03	0.514	12.43	Protein	749	2.88	5.99	0.28	Synergism
			16784	N/A	P24605	Myotoxin II (105-117)[Y3,6W][Y5K,P9W,C11A], PEM-2 [W5K,A9W]	KKWRKWLKWLAKK	13	Synthetic	AMD-Amide (NH2)	H	1798.3	1.63	8	14	16	96	-0.8	0.46	3.48	0.52	54	Escherichia coli	Gram-negative	Erythromycin	Gram-positive and Gram-negative	Macrolide	1	2.6	2	12.45	Protein	733.93	2.88	187.89	0.25	Synergism
			16784	N/A	P24605	Myotoxin II (105-117)[Y3,6W][Y5K,P9W,C11A], PEM-2 [W5K,A9W]	KKWRKWLKWLAKK	13	Synthetic	AMD-Amide (NH2)	H	1798.3	1.63	8	14	16	96	-0.8	0.46	3.48	0.52	54	Klebsiella pneumoniae	Gram-negative	Erythromycin	Gram-positive and Gram-negative	Macrolide	1	2.6	2	12.45	Protein	733.93	7.2	375.77	0.26	Synergism
27	1. Zharkova MS, Orlov DS, Golubeva OY, Chakchir OB, Eliseev IE, Grinchuk TM, Shamova OV Front Cell Infect Microbiol, 2019, 9, 128 Application of Antimicrobial Peptides of the Innate Immune System in Combination With Conventional Antibiotics-A Novel Way to Combat Antibiotic Resistance? 2. Kopeikin PM, Zharkova MS, Kolobov AA, Smirnova MP, Sukhareva MS, Umnyakova ES, Kokryakov VN, Orlov DS, Milman …	1. https://doi.org/10.3389/fcimb.2019.00128 2. https://doi.org/10.3389/fcimb.2020.552905 3. https://doi.org/10.3390/pharmaceutics15010291	4306	N/A	P85170	Cathelicidin-3.4, ChBac3.4	RFRLPFRRPPIRIHPPPFYPPFRRFL	26	Ribosomal	AMD-Amide (NH2)	H	3376.11	0.7	8	12.88	29	148	-0.24	0.15	0.91	-0.06	27	Escherichia coli	Gram-negative	Rifampicin	Gram-positive and Gram-negative	Ansamycin	0	2.7	0.041	6.8	Nucleic acid	822.94	10.47	8.23	0.5	Synergism
			4306	N/A	P85170	Cathelicidin-3.4, ChBac3.4	RFRLPFRRPPIRIHPPPFYPPFRRFL	26	Ribosomal	AMD-Amide (NH2)	H	3376.11	0.7	8	12.88	29	148	-0.24	0.15	0.91	-0.06	27	Escherichia coli	Gram-negative	Polymyxin B	Gram-negative	Polymyxin	5	-7.2	0.0744	11.57	Cell membrane	1203.48	10.47	0.48	1	No Interaction
			4306	N/A	P85170	Cathelicidin-3.4, ChBac3.4	RFRLPFRRPPIRIHPPPFYPPFRRFL	26	Ribosomal	AMD-Amide (NH2)	H	3376.11	0.7	8	12.88	29	148	-0.24	0.15	0.91	-0.06	27	Escherichia coli	Gram-negative	Gentamicin	Gram-positive and Gram-negative	Aminoglycoside	5	-3.1	12.6	12.55	Cell membrane and Nucleic acid	477.596	10.47	0.3	1	No Interaction
			4306	N/A	P85170	Cathelicidin-3.4, ChBac3.4	RFRLPFRRPPIRIHPPPFYPPFRRFL	26	Ribosomal	AMD-Amide (NH2)	H	3376.11	0.7	8	12.88	29	148	-0.24	0.15	0.91	-0.06	27	Escherichia coli	Gram-negative	Ofloxacin	Gram-positive and Gram-negative	Ansamycin	-1	-0.39	1.44	5.35	Nucleic acid	361.368	10.47	0.05	0.75	No Interaction
			4306	N/A	P85170	Cathelicidin-3.4, ChBac3.4	RFRLPFRRPPIRIHPPPFYPPFRRFL	26	Ribosomal	AMD-Amide (NH2)	H	3376.11	0.7	8	12.88	29	148	-0.24	0.15	0.91	-0.06	27	Staphylococcus aureus	Gram-positive	Rifampicin	Gram-positive and Gram-negative	Ansamycin	0	2.7	0.041	6.8	Nucleic acid	822.94	24.3	0.002	0.75	No Interaction
			4306	N/A	P85170	Cathelicidin-3.4, ChBac3.4	RFRLPFRRPPIRIHPPPFYPPFRRFL	26	Ribosomal	AMD-Amide (NH2)	H	3376.11	0.7	8	12.88	29	148	-0.24	0.15	0.91	-0.06	27	Staphylococcus aureus	Gram-positive	Polymyxin B	Gram-negative	Polymyxin	5	-7.2	0.0744	11.57	Cell membrane	1203.48	24.3	15.04	0.62	No Interaction
			4306	N/A	P85170	Cathelicidin-3.4, ChBac3.4	RFRLPFRRPPIRIHPPPFYPPFRRFL	26	Ribosomal	AMD-Amide (NH2)	H	3376.11	0.7	8	12.88	29	148	-0.24	0.15	0.91	-0.06	27	Staphylococcus aureus	Gram-positive	Gentamicin	Gram-positive and Gram-negative	Aminoglycoside	5	-3.1	12.6	12.55	Cell membrane and Nucleic acid	477.596	24.3	0.08	0.75	No Interaction
			4306	N/A	P85170	Cathelicidin-3.4, ChBac3.4	RFRLPFRRPPIRIHPPPFYPPFRRFL	26	Ribosomal	AMD-Amide (NH2)	H	3376.11	0.7	8	12.88	29	148	-0.24	0.15	0.91	-0.06	27	Staphylococcus aureus	Gram-positive	Ofloxacin	Gram-positive and Gram-negative	Fluoroquinolone	-1	-0.39	1.44	5.35	Nucleic acid	361.368	24.3	0.23	1	No Interaction
			4306	N/A	P85170	Cathelicidin-3.4, ChBac3.4	RFRLPFRRPPIRIHPPPFYPPFRRFL	26	Ribosomal	AMD-Amide (NH2)	H	3376.11	0.7	8	12.88	29	148	-0.24	0.15	0.91	-0.06	27	Staphylococcus aureus	Gram-positive	Oxacillin	Gram-positive	Beta-lactam	-1	2.38	0.0862	3.75	Cell wall	401.436	24.3	3	0.5	Synergism
			4306	N/A	P85170	Cathelicidin-3.4, ChBac3.4	RFRLPFRRPPIRIHPPPFYPPFRRFL	26	Ribosomal	AMD-Amide (NH2)	H	3376.11	0.7	8	12.88	29	148	-0.24	0.15	0.91	-0.06	27	Acinetobacter baumannii	Gram-negative	Rifampicin	Gram-positive and Gram-negative	Ansamycin	0	2.7	0.041	6.8	Nucleic acid	822.94	5.4	0.103	0.75	No Interaction
			4306	N/A	P85170	Cathelicidin-3.4, ChBac3.4	RFRLPFRRPPIRIHPPPFYPPFRRFL	26	Ribosomal	AMD-Amide (NH2)	H	3376.11	0.7	8	12.88	29	148	-0.24	0.15	0.91	-0.06	27	Acinetobacter baumannii	Gram-negative	Polymyxin B	Gram-negative	Polymyxin	5	-7.2	0.0744	11.57	Cell membrane	1203.48	5.4	1.5	0.75	No Interaction
			4306	N/A	P85170	Cathelicidin-3.4, ChBac3.4	RFRLPFRRPPIRIHPPPFYPPFRRFL	26	Ribosomal	AMD-Amide (NH2)	H	3376.11	0.7	8	12.88	29	148	-0.24	0.15	0.91	-0.06	27	Acinetobacter baumannii	Gram-negative	Gentamicin	Gram-positive and Gram-negative	Aminoglycoside	5	-3.1	12.6	12.55	Cell membrane and Nucleic acid	477.596	5.4	0.03	1	No Interaction
			4306	N/A	P85170	Cathelicidin-3.4, ChBac3.4	RFRLPFRRPPIRIHPPPFYPPFRRFL	26	Ribosomal	AMD-Amide (NH2)	H	3376.11	0.7	8	12.88	29	148	-0.24	0.15	0.91	-0.06	27	Acinetobacter baumannii	Gram-negative	Ofloxacin	Gram-positive and Gram-negative	Fluoroquinolone	-1	-0.39	1.44	5.35	Nucleic acid	361.368	5.4	0.1	1	No Interaction
			4306	N/A	P85170	Cathelicidin-3.4, ChBac3.4	RFRLPFRRPPIRIHPPPFYPPFRRFL	26	Ribosomal	AMD-Amide (NH2)	H	3376.11	0.7	8	12.88	29	148	-0.24	0.15	0.91	-0.06	27	Acinetobacter baumannii	Gram-negative	Oxacillin	Gram-positive	Beta-lactam	-1	2.38	0.0862	3.75	Cell wall	401.436	5.4	10.04	0.75	No Interaction
			4306	N/A	P85170	Cathelicidin-3.4, ChBac3.4	RFRLPFRRPPIRIHPPPFYPPFRRFL	26	Ribosomal	AMD-Amide (NH2)	H	3376.11	0.7	8	12.88	29	148	-0.24	0.15	0.91	-0.06	27	Micrococcus luteus	Gram-positive	Rifampicin	Gram-positive and Gram-negative	Ansamycin	0	2.7	0.041	6.8	Nucleic acid	822.94	5.4	0.002	0.75	No Interaction
			4306	N/A	P85170	Cathelicidin-3.4, ChBac3.4	RFRLPFRRPPIRIHPPPFYPPFRRFL	26	Ribosomal	AMD-Amide (NH2)	H	3376.11	0.7	8	12.88	29	148	-0.24	0.15	0.91	-0.06	27	Micrococcus luteus	Gram-positive	Polymyxin B	Gram-negative	Polymyxin	5	-7.2	0.0744	11.57	Cell membrane	1203.48	5.4	0.72	0.75	No Interaction
			4306	N/A	P85170	Cathelicidin-3.4, ChBac3.4	RFRLPFRRPPIRIHPPPFYPPFRRFL	26	Ribosomal	AMD-Amide (NH2)	H	3376.11	0.7	8	12.88	29	148	-0.24	0.15	0.91	-0.06	27	Micrococcus luteus	Gram-positive	Gentamicin	Gram-positive and Gram-negative	Aminoglycoside	5	-3.1	12.6	12.55	Cell membrane and Nucleic acid	477.596	5.4	0.08	0.62	No Interaction
28	Ruden S, Rieder A, Ster IC, Schwartz T, Mikut R, Hilpert K Front Microbiol, 2019, 10, 2740 Synergy Pattern of Short Cationic Antimicrobial Peptides Against Multidrug-Resistant Pseudomonas aeruginosa	https://doi.org/10.3389/fmicb.2019.02740	491	90478486	P33046	Cathelicidin-4, Indolicidin	ILPWKWPWWPWRR	13	Ribosomal	AMD-Amide (NH2)	H	1906.32	1.07	4	14	15	72	-0.32	0.57	3.32	-0.89	23	Pseudomonas aeruginosa	Gram-negative	Polymyxin B	Gram-negative	Polymyxin	5	-7.2	0.0744	11.57	Cell membrane	1203.48	61	0.16	0.5	Synergism
			491	90478487	P33047	Cathelicidin-4, Indolicidin	ILPWKWPWWPWRR	13	Ribosomal	AMD-Amide (NH2)	H	1906.32	1.07	4	14	15	72	-0.32	0.57	3.32	-0.89	23	Pseudomonas aeruginosa	Gram-negative	Cefepime	Gram-positive and Gram-negative	Beta-lactam	0	-4.2	0.0173	2.82	Cell wall	480.56	61	61.5	2	No Interaction
			491	90478488	P33048	Cathelicidin-4, Indolicidin	ILPWKWPWWPWRR	13	Ribosomal	AMD-Amide (NH2)	H	1906.32	1.07	4	14	15	72	-0.32	0.57	3.32	-0.89	23	Pseudomonas aeruginosa	Gram-negative	Meropenem	Gram-positive and Gram-negative	Beta-lactam	0	-0.6	5.63	3.28	Cell wall	383.464	61	49.1	0.63	No Interaction
			491	90478489	P33049	Cathelicidin-4, Indolicidin	ILPWKWPWWPWRR	13	Ribosomal	AMD-Amide (NH2)	H	1906.32	1.07	4	14	15	72	-0.32	0.57	3.32	-0.89	23	Pseudomonas aeruginosa	Gram-negative	Imipenem	Gram-positive and Gram-negative	Beta-lactam	0	-3.9	0.776	3.44	Cell wall	299.347	61	38.3	0.63	No Interaction
			491	90478490	P33050	Cathelicidin-4, Indolicidin	ILPWKWPWWPWRR	13	Ribosomal	AMD-Amide (NH2)	H	1906.32	1.07	4	14	15	72	-0.32	0.57	3.32	-0.89	23	Pseudomonas aeruginosa	Gram-negative	Piperacillin	Gram-negative	Beta-lactam	-1	0.3	0.119	3.49	Cell wall	516.548	61	33.06	0.56	No Interaction
			491	90478491	P33051	Cathelicidin-4, Indolicidin	ILPWKWPWWPWRR	13	Ribosomal	AMD-Amide (NH2)	H	1906.32	1.07	4	14	15	72	-0.32	0.57	3.32	-0.89	23	Pseudomonas aeruginosa	Gram-negative	Ceftazidime	Gram-positive and Gram-negative	Beta-lactam	-1	-1.6	0.00573	2.42	Cell wall	546.58	61	35	0.51	No Interaction
			491	90478492	P33052	Cathelicidin-4, Indolicidin	ILPWKWPWWPWRR	13	Ribosomal	AMD-Amide (NH2)	H	1906.32	1.07	4	14	15	72	-0.32	0.57	3.32	-0.89	23	Pseudomonas aeruginosa	Gram-negative	Kanamycin	Gram-positive and Gram-negative	Aminoglycoside	4	-6.3	92.3	12.11	Nucleic acid	484.499	61	62	0.75	No Interaction
			491	90478493	P33053	Cathelicidin-4, Indolicidin	ILPWKWPWWPWRR	13	Ribosomal	AMD-Amide (NH2)	H	1906.32	1.07	4	14	15	72	-0.32	0.57	3.32	-0.89	23	Pseudomonas aeruginosa	Gram-negative	Tobramycin	Gram-positive and Gram-negative	Aminoglycoside	5	-5.8	53.7	12.54	Cell membrane and Nucleic acid	467.515	61	14.96	0.5	Synergism
			491	90478494	P33054	Cathelicidin-4, Indolicidin	ILPWKWPWWPWRR	13	Ribosomal	AMD-Amide (NH2)	H	1906.32	1.07	4	14	15	72	-0.32	0.57	3.32	-0.89	23	Pseudomonas aeruginosa	Gram-negative	Gentamicin	Gram-positive and Gram-negative	Aminoglycoside	5	-3.1	12.6	12.55	Cell membrane and Nucleic acid	477.596	61	61	0.5	Synergism
			491	90478495	P33055	Cathelicidin-4, Indolicidin	ILPWKWPWWPWRR	13	Ribosomal	AMD-Amide (NH2)	H	1906.32	1.07	4	14	15	72	-0.32	0.57	3.32	-0.89	23	Pseudomonas aeruginosa	Gram-negative	Amikacin	Gram-positive and Gram-negative	Aminoglycoside	4	-8.6	49.7	12.1	Nucleic acid	585.6	61	1.17	0.5	Synergism
			491	90478496	P33056	Cathelicidin-4, Indolicidin	ILPWKWPWWPWRR	13	Ribosomal	AMD-Amide (NH2)	H	1906.32	1.07	4	14	15	72	-0.32	0.57	3.32	-0.89	23	Pseudomonas aeruginosa	Gram-negative	Erythromycin	Gram-positive and Gram-negative	Macrolide	1	2.6	2	12.45	Protein	733.93	61	93.9	0.63	No Interaction
			491	90478497	P33057	Cathelicidin-4, Indolicidin	ILPWKWPWWPWRR	13	Ribosomal	AMD-Amide (NH2)	H	1906.32	1.07	4	14	15	72	-0.32	0.57	3.32	-0.89	23	Pseudomonas aeruginosa	Gram-negative	Tetracycline	Gram-positive and Gram-negative	Tetracycline	-1	-1.3	1.33	3.26	Protein	444.435	61	28.4	0.5	Synergism
			491	90478498	P33058	Cathelicidin-4, Indolicidin	ILPWKWPWWPWRR	13	Ribosomal	AMD-Amide (NH2)	H	1906.32	1.07	4	14	15	72	-0.32	0.57	3.32	-0.89	23	Pseudomonas aeruginosa	Gram-negative	Ciprofloxacin	Gram-positive and Gram-negative	Fluoroquinolone	0	0.28	1.35	5.56	Nucleic acid	331.346	61	21.2	1	No Interaction
29	do Nascimento Dias J, de Souza Silva C, de Araujo AR, Souza JMT, de Holanda Veloso Júnior PH, Cabral WF, da Glória da Silva M, Eaton P, de Souza de Almeida Leite JR, Nicola AM, Albuquerque P, Silva-Pereira I , 2020, 10, 10327 Mechanisms of action of antimicrobial peptides ToAP2 and NDBP-5.7 against Candida albicans planktonic and biofilm cells	https://doi.org/10.1038/s41598-020-67041-2	3481	N/A	N/A	CT3-NDBP-5.15, UyCT3, OcyC1, NDBP-5.7	ILSAIWSGIKSLF	13	Ribosomal	AMD-Amide (NH2)	H	1433.76	-1.39	2	14	11	75	0.6	0.42	0.82	-0.88	31	Candida albicans	Gram-positive	Fluconazole	Gram-positive	Azole	0	0.5	1.39	12.68	Cell membrane	306.271	35.8	0.25	0.562	No Interaction
			3481	N/A	N/A	CT3-NDBP-5.15, UyCT3, OcyC1, NDBP-5.7	ILSAIWSGIKSLF	13	Ribosomal	AMD-Amide (NH2)	H	1433.76	-1.39	2	14	11	75	0.6	0.42	0.82	-0.88	31	Candida albicans	Gram-positive	Amphotericin B	Gram-positive	Macrolide	0	0.8	0.082	3.58	Cell membrane	924.079	35.8	1	0.182	Synergism
30	Yun J, Hwang JS, Lee DG Biochem J, 2017, 474, 3027-3043 The antifungal activity of the peptide, periplanetasin-2, derived from American cockroach Periplaneta americana	https://doi.org/10.1042/BCJ20170461	12173	N/A	C0HLK8	Periplanetasin-2	YPCKLNLKLGKVPFH	15	Ribosomal	AMD-Amide (NH2)	H	1756.2	0.16	4	10.55	16	101	-0.01	0.16	1.17	-0.27	27	Candida albicans	Gram-positive	Fluconazole	Gram-positive	Azole	0	0.5	1.39	12.68	Cell membrane	306.271	17.6	9.2	0.38	Synergism
			12173	N/A	C0HLK8	Periplanetasin-2	YPCKLNLKLGKVPFH	15	Ribosomal	AMD-Amide (NH2)	H	1756.2	0.16	4	10.55	16	101	-0.01	0.16	1.17	-0.27	27	Candida albicans	Gram-positive	Amphotericin B	Gram-positive	Macrolide	0	0.8	0.082	3.58	Cell membrane	924.079	17.6	2.8	0.15	Synergism
31	Garcia F, Villegas E, Espino-Solis GP, Rodriguez A, Paniagua-Solis JF, Sandoval-Lopez G, Possani LD, Corzo G J Antibiot (Tokyo), 2013, 66, 3-10 Antimicrobial peptides from arachnid venoms and their microbicidal activity in the presence of commercial antibiotics	https://doi.org/10.1038/ja.2012.87	550	49777296	Q1ELU3	M-zodatoxin-Lt3a, Latarcin-3a, Ltc-3a, La47	SWKSMAKKLKEYMEKLKQRA	20	Ribosomal	AMD-Amide (NH2)	H	2483.04	1.36	6	10.99	30	27	-0.43	0.17	2.01	0.74	60	Escherichia coli	Gram-negative	Chloramphenicol	Gram-positive and Gram-negative	Chloramphenicol	0	1.14	0.461	8.69	Protein	323.132	100	6.2	0.8	No Interaction
			550	49777296	Q1ELU3	M-zodatoxin-Lt3a, Latarcin-3a, Ltc-3a, La47	SWKSMAKKLKEYMEKLKQRA	20	Ribosomal	AMD-Amide (NH2)	H	2483.04	1.36	6	10.99	30	27	-0.43	0.17	2.01	0.74	60	Escherichia coli	Gram-negative	Streptomycin	Gram-positive and Gram-negative	Aminoglycoside	3	-2.53	12.8	11.09	Cell membrane and Protein	581.57	100	125	0.4	Synergism
			550	49777296	Q1ELU3	M-zodatoxin-Lt3a, Latarcin-3a, Ltc-3a, La47	SWKSMAKKLKEYMEKLKQRA	20	Ribosomal	AMD-Amide (NH2)	H	2483.04	1.36	6	10.99	30	27	-0.43	0.17	2.01	0.74	60	Escherichia coli	Gram-negative	Kanamycin	Gram-positive and Gram-negative	Aminoglycoside	4	-6.3	92.3	12.11	Nucleic acid	484.499	100	250	0.4	Synergism
			550	49777296	Q1ELU3	M-zodatoxin-Lt3a, Latarcin-3a, Ltc-3a, La47	SWKSMAKKLKEYMEKLKQRA	20	Ribosomal	AMD-Amide (NH2)	H	2483.04	1.36	6	10.99	30	27	-0.43	0.17	2.01	0.74	60	Escherichia coli	Gram-negative	Novobiocin	Gram-positive and Gram-negative	Aminocoumarin	-1	4.1	0.0097	5.51	Antimetabolite	612.6	100	500	1.3	No Interaction
32	Lin CH, Hou RF, Shyu CL, Shia WY, Lin CF, Tu WC Peptides, 2012, 36, 114-120 In vitro activity of mastoparan-AF alone and in combination with clinically used antibiotics against multiple-antibiotic-resistant Escherichia coli isolates from animals	https://doi.org/10.1016/j.peptides.2012.03.002	6384	N/A	A0SPI0	Mastoparan-AF, Mastoparan M	INLKAIAALAKKLF	14	Ribosomal	AMD-Amide (NH2)	H	1512.95	-1.09	4	14	12	78	0.36	0.28	0.79	-0.31	29	Escherichia coli	Gram-negative	Ampicillin	Gram-positive and Gram-negative	Beta-lactam	0	1.35	0.605	3.24	Protein	349.406	8	8	1.031	No Interaction
			6384	N/A	A0SPI0	Mastoparan-AF, Mastoparan M	INLKAIAALAKKLF	14	Ribosomal	AMD-Amide (NH2)	H	1512.95	-1.09	4	14	12	78	0.36	0.28	0.79	-0.31	29	Escherichia coli	Gram-negative	Cephalothin	Gram-positive and Gram-negative	Beta-lactam	-1	0	0.052	3.43	Cell wall and Protein	396.44	8	64	0.375	Synergism
			6384	N/A	A0SPI0	Mastoparan-AF, Mastoparan M	INLKAIAALAKKLF	14	Ribosomal	AMD-Amide (NH2)	H	1512.95	-1.09	4	14	12	78	0.36	0.28	0.79	-0.31	29	Escherichia coli	Gram-negative	Chloramphenicol	Gram-positive and Gram-negative	Chloramphenicol	0	1.14	0.461	8.69	Protein	323.132	8	16	0.75	No Interaction
			6384	N/A	A0SPI0	Mastoparan-AF, Mastoparan M	INLKAIAALAKKLF	14	Ribosomal	AMD-Amide (NH2)	H	1512.95	-1.09	4	14	12	78	0.36	0.28	0.79	-0.31	29	Escherichia coli	Gram-negative	Gentamicin	Gram-positive and Gram-negative	Aminoglycoside	5	-3.1	12.6	12.55	Cell membrane and Nucleic acid	477.596	8	8	0.281	Synergism
			6384	N/A	A0SPI0	Mastoparan-AF, Mastoparan M	INLKAIAALAKKLF	14	Ribosomal	AMD-Amide (NH2)	H	1512.95	-1.09	4	14	12	78	0.36	0.28	0.79	-0.31	29	Escherichia coli	Gram-negative	Tetracycline	Gram-positive and Gram-negative	Tetracycline	-1	-1.3	1.33	3.26	Protein	444.435	8	256	0.75	No Interaction
			6384	N/A	A0SPI0	Mastoparan-AF, Mastoparan M	INLKAIAALAKKLF	14	Ribosomal	AMD-Amide (NH2)	H	1512.95	-1.09	4	14	12	78	0.36	0.28	0.79	-0.31	29	Escherichia coli	Gram-negative	Ampicillin	Gram-positive and Gram-negative	Beta-lactam	0	1.35	0.605	3.24	Protein	349.406	4	256	1.001	No Interaction
			6384	N/A	A0SPI0	Mastoparan-AF, Mastoparan M	INLKAIAALAKKLF	14	Ribosomal	AMD-Amide (NH2)	H	1512.95	-1.09	4	14	12	78	0.36	0.28	0.79	-0.31	29	Escherichia coli	Gram-negative	Cephalothin	Gram-positive and Gram-negative	Beta-lactam	-1	0	0.052	3.43	Cell wall and Protein	396.44	4	32	0.563	No Interaction
			6384	N/A	A0SPI0	Mastoparan-AF, Mastoparan M	INLKAIAALAKKLF	14	Ribosomal	AMD-Amide (NH2)	H	1512.95	-1.09	4	14	12	78	0.36	0.28	0.79	-0.31	29	Escherichia coli	Gram-negative	Chloramphenicol	Gram-positive and Gram-negative	Chloramphenicol	0	1.14	0.461	8.69	Protein	323.132	4	256	0.563	No Interaction
			6384	N/A	A0SPI0	Mastoparan-AF, Mastoparan M	INLKAIAALAKKLF	14	Ribosomal	AMD-Amide (NH2)	H	1512.95	-1.09	4	14	12	78	0.36	0.28	0.79	-0.31	29	Escherichia coli	Gram-negative	Gentamicin	Gram-positive and Gram-negative	Aminoglycoside	5	-3.1	12.6	12.55	Cell membrane and Nucleic acid	477.596	4	8	0.563	No Interaction
			6384	N/A	A0SPI0	Mastoparan-AF, Mastoparan M	INLKAIAALAKKLF	14	Ribosomal	AMD-Amide (NH2)	H	1512.95	-1.09	4	14	12	78	0.36	0.28	0.79	-0.31	29	Escherichia coli	Gram-negative	Tetracycline	Gram-positive and Gram-negative	Tetracycline	-1	-1.3	1.33	3.26	Protein	444.435	4	256	0.563	No Interaction
			6384	N/A	A0SPI0	Mastoparan-AF, Mastoparan M	INLKAIAALAKKLF	14	Ribosomal	AMD-Amide (NH2)	H	1512.95	-1.09	4	14	12	78	0.36	0.28	0.79	-0.31	29	Escherichia coli	Gram-negative	Ampicillin	Gram-positive and Gram-negative	Beta-lactam	0	1.35	0.605	3.24	Protein	349.406	4	256	1.002	No Interaction
			6384	N/A	A0SPI0	Mastoparan-AF, Mastoparan M	INLKAIAALAKKLF	14	Ribosomal	AMD-Amide (NH2)	H	1512.95	-1.09	4	14	12	78	0.36	0.28	0.79	-0.31	29	Escherichia coli	Gram-negative	Cephalothin	Gram-positive and Gram-negative	Beta-lactam	-1	0	0.052	3.43	Cell wall and Protein	396.44	4	256	1.002	No Interaction
			6384	N/A	A0SPI0	Mastoparan-AF, Mastoparan M	INLKAIAALAKKLF	14	Ribosomal	AMD-Amide (NH2)	H	1512.95	-1.09	4	14	12	78	0.36	0.28	0.79	-0.31	29	Escherichia coli	Gram-negative	Chloramphenicol	Gram-positive and Gram-negative	Chloramphenicol	0	1.14	0.461	8.69	Protein	323.132	4	256	1.004	No Interaction
			6384	N/A	A0SPI0	Mastoparan-AF, Mastoparan M	INLKAIAALAKKLF	14	Ribosomal	AMD-Amide (NH2)	H	1512.95	-1.09	4	14	12	78	0.36	0.28	0.79	-0.31	29	Escherichia coli	Gram-negative	Gentamicin	Gram-positive and Gram-negative	Aminoglycoside	5	-3.1	12.6	12.55	Cell membrane and Nucleic acid	477.596	4	256	2.002	No Interaction
33	Xiang J, Zhou M, Wu Y, Chen T, Shaw C, Wang L Biosci Rep, 2017, 37 The synergistic antimicrobial effects of novel bombinin and bombinin H peptides from the skin secretion of Bombina orientalis	https://doi.org/10.1042/BSR20170967	12131	N/A	A0A1M4NFQ7	BHV12L-Bombinin (26-50), BHL-bombinin	GIGGALLSFGKSALKGLAKGLAEHF	25	Ribosomal	AMD-Amide (NH2)	H	2441.9	-0.56	3	10.99	14	78	0.33	0.24	0.55	-0.23	24	Staphylococcus aureus	Gram-positive	Ampicillin	Gram-positive and Gram-negative	Beta-lactam	0	1.35	0.605	3.24	Protein	349.406	4	0.0625	0.75	No Interaction
34	Akbari R, Hakemi-Vala M, Pashaie F, Bevalian P, Hashemi A, Pooshang Bagheri K Microb Drug Resist, 2019, 25, 193-202 Highly Synergistic Effects of Melittin with Conventional Antibiotics Against Multidrug-Resistant Isolates of Acinetobacter baumannii and Pseudomonas aeruginosa	https://doi.org/10.1089/mdr.2018.0016	806	16133648	N/A	Melittin	GIGAVLKVLTTGLPALISWIKRKRQQ	26	Ribosomal	AMD-Amide (NH2)	H	2846.5	-0.27	6	14	11	64	0.13	0.36	0.97	-0.2	31	Acinetobacter baumannii	Gram-negative	Doripenem	Gram-positive and Gram-negative	Beta-lactam	0	-5.6	3.13	3.34	Antimetabolite	420.5	0.25	32	0.058	Synergism
			806	16133648	N/A	Melittin	GIGAVLKVLTTGLPALISWIKRKRQQ	26	Ribosomal	AMD-Amide (NH2)	H	2846.5	-0.27	6	14	11	64	0.13	0.36	0.97	-0.2	31	Acinetobacter baumannii	Gram-negative	Doxycycline	Gram-positive and Gram-negative	Tetracycline	0	0.63	0.63	3.27	Protein	444.4	0.25	32	2	No Interaction
			806	16133648	N/A	Melittin	GIGAVLKVLTTGLPALISWIKRKRQQ	26	Ribosomal	AMD-Amide (NH2)	H	2846.5	-0.27	6	14	11	64	0.13	0.36	0.97	-0.2	31	Acinetobacter baumannii	Gram-negative	Colistin	Gram-negative	Polymyxin	5	-2.4	0.238	11.6	Cell membrane	1155.45	0.25	4	2	No Interaction
			806	16133648	N/A	Melittin	GIGAVLKVLTTGLPALISWIKRKRQQ	26	Ribosomal	AMD-Amide (NH2)	H	2846.5	-0.27	6	14	11	64	0.13	0.36	0.97	-0.2	31	Acinetobacter baumannii	Gram-negative	Doripenem	Gram-positive and Gram-negative	Beta-lactam	0	-5.6	3.13	3.34	Antimetabolite	420.5	0.5	64	0.029	Synergism
			806	16133648	N/A	Melittin	GIGAVLKVLTTGLPALISWIKRKRQQ	26	Ribosomal	AMD-Amide (NH2)	H	2846.5	-0.27	6	14	11	64	0.13	0.36	0.97	-0.2	31	Acinetobacter baumannii	Gram-negative	Doxycycline	Gram-positive and Gram-negative	Tetracycline	0	0.63	0.63	3.27	Protein	444.4	0.5	32	2	No Interaction
			806	16133648	N/A	Melittin	GIGAVLKVLTTGLPALISWIKRKRQQ	26	Ribosomal	AMD-Amide (NH2)	H	2846.5	-0.27	6	14	11	64	0.13	0.36	0.97	-0.2	31	Acinetobacter baumannii	Gram-negative	Colistin	Gram-negative	Polymyxin	5	-2.4	0.238	11.6	Cell membrane	1155.45	0.5	128	2	No Interaction
			806	16133648	N/A	Melittin	GIGAVLKVLTTGLPALISWIKRKRQQ	26	Ribosomal	AMD-Amide (NH2)	H	2846.5	-0.27	6	14	11	64	0.13	0.36	0.97	-0.2	31	Pseudomonas aeruginosa	Gram-negative	Doripenem	Gram-positive and Gram-negative	Beta-lactam	0	-5.6	3.13	3.34	Antimetabolite	420.5	8	64	0.01	Synergism
			806	16133648	N/A	Melittin	GIGAVLKVLTTGLPALISWIKRKRQQ	26	Ribosomal	AMD-Amide (NH2)	H	2846.5	-0.27	6	14	11	64	0.13	0.36	0.97	-0.2	31	Pseudomonas aeruginosa	Gram-negative	Ceftazidime	Gram-positive and Gram-negative	Beta-lactam	-1	-1.6	0.00573	2.42	Cell wall	546.58	8	64	0.02	Synergism
			806	16133648	N/A	Melittin	GIGAVLKVLTTGLPALISWIKRKRQQ	26	Ribosomal	AMD-Amide (NH2)	H	2846.5	-0.27	6	14	11	64	0.13	0.36	0.97	-0.2	31	Pseudomonas aeruginosa	Gram-negative	Doripenem	Gram-positive and Gram-negative	Beta-lactam	0	-5.6	3.13	3.34	Antimetabolite	420.5	4	16	0.01	Synergism
			806	16133648	N/A	Melittin	GIGAVLKVLTTGLPALISWIKRKRQQ	26	Ribosomal	AMD-Amide (NH2)	H	2846.5	-0.27	6	14	11	64	0.13	0.36	0.97	-0.2	31	Pseudomonas aeruginosa	Gram-negative	Ceftazidime	Gram-positive and Gram-negative	Beta-lactam	-1	-1.6	0.00573	2.42	Cell wall	546.58	4	8	0.1	Synergism
35	Ko SJ, Kim MK, Bang JK, Seo CH, Luchian T, Park Y Sci Rep, 2017, 7, 16580 Macropis fulvipes Venom component Macropin Exerts its Antibacterial and Anti-Biofilm Properties by Damaging the Plasma Membranes of Drug Resistant Bacteria	https://doi.org/10.1038/s41598-017-16784-6	3442	134827551	C0HL98	Macropin 1	GFGMALKLLKKVL	13	Ribosomal	AMD-Amide (NH2)	H	1416.88	-1.03	4	14	12	79	0.33	0.37	0.85	-0.31	23	Staphylococcus aureus	Gram-positive	Gentamicin	Gram-positive and Gram-negative	Aminoglycoside	5	-3.1	12.6	12.55	Cell membrane and Nucleic acid	477.596	11.3	30.6	1.02	No Interaction
			3442	134827551	C0HL98	Macropin 1	GFGMALKLLKKVL	13	Ribosomal	AMD-Amide (NH2)	H	1416.88	-1.03	4	14	12	79	0.33	0.37	0.85	-0.31	23	Staphylococcus aureus	Gram-positive	Tobramycin	Gram-positive and Gram-negative	Aminoglycoside	5	-5.8	53.7	12.54	Cell membrane and Nucleic acid	467.515	11.3	29.9	1.06	No Interaction
			3442	134827551	C0HL98	Macropin 1	GFGMALKLLKKVL	13	Ribosomal	AMD-Amide (NH2)	H	1416.88	-1.03	4	14	12	79	0.33	0.37	0.85	-0.31	23	Staphylococcus aureus	Gram-positive	Ciprofloxacin	Gram-positive and Gram-negative	Fluoroquinolone	0	0.28	1.35	5.56	Nucleic acid	331.346	11.3	2.7	1.13	No Interaction
			3442	134827551	C0HL98	Macropin 1	GFGMALKLLKKVL	13	Ribosomal	AMD-Amide (NH2)	H	1416.88	-1.03	4	14	12	79	0.33	0.37	0.85	-0.31	23	Staphylococcus aureus	Gram-positive	Oxacillin	Gram-positive	Beta-lactam	-1	2.38	0.0862	3.75	Cell wall	401.436	11.3	25.7	0.52	No Interaction
			3442	134827551	C0HL98	Macropin 1	GFGMALKLLKKVL	13	Ribosomal	AMD-Amide (NH2)	H	1416.88	-1.03	4	14	12	79	0.33	0.37	0.85	-0.31	23	Staphylococcus aureus	Gram-positive	Piperacillin	Gram-negative	Beta-lactam	-1	0.3	0.119	3.49	Cell wall	516.548	11.3	33.06	0.53	No Interaction
			3442	134827551	C0HL98	Macropin 1	GFGMALKLLKKVL	13	Ribosomal	AMD-Amide (NH2)	H	1416.88	-1.03	4	14	12	79	0.33	0.37	0.85	-0.31	23	Staphylococcus aureus	Gram-positive	Levofloxacin	Gram-positive and Gram-negative	Fluoroquinolone	-1	2.1	1.44	5.35	Nucleic acid and Antimetabolite	361.4	11.3	1.45	1.13	No Interaction
			3442	134827551	C0HL98	Macropin 1	GFGMALKLLKKVL	13	Ribosomal	AMD-Amide (NH2)	H	1416.88	-1.03	4	14	12	79	0.33	0.37	0.85	-0.31	23	Pseudomonas aeruginosa	Gram-negative	Gentamicin	Gram-positive and Gram-negative	Aminoglycoside	5	-3.1	12.6	12.55	Cell membrane and Nucleic acid	477.596	11.3	15.3	0.53	No Interaction
			3442	134827551	C0HL98	Macropin 1	GFGMALKLLKKVL	13	Ribosomal	AMD-Amide (NH2)	H	1416.88	-1.03	4	14	12	79	0.33	0.37	0.85	-0.31	23	Pseudomonas aeruginosa	Gram-negative	Tobramycin	Gram-positive and Gram-negative	Aminoglycoside	5	-5.8	53.7	12.54	Cell membrane and Nucleic acid	467.515	11.3	29.9	0.52	No Interaction
			3442	134827551	C0HL98	Macropin 1	GFGMALKLLKKVL	13	Ribosomal	AMD-Amide (NH2)	H	1416.88	-1.03	4	14	12	79	0.33	0.37	0.85	-0.31	23	Pseudomonas aeruginosa	Gram-negative	Ciprofloxacin	Gram-positive and Gram-negative	Fluoroquinolone	0	0.28	1.35	5.56	Nucleic acid	331.346	11.3	21.2	1.1	No Interaction
			3442	134827551	C0HL98	Macropin 1	GFGMALKLLKKVL	13	Ribosomal	AMD-Amide (NH2)	H	1416.88	-1.03	4	14	12	79	0.33	0.37	0.85	-0.31	23	Pseudomonas aeruginosa	Gram-negative	Oxacillin	Gram-positive	Beta-lactam	-1	2.38	0.0862	3.75	Cell wall	401.436	11.3	25.7	0.52	No Interaction
			3442	134827551	C0HL98	Macropin 1	GFGMALKLLKKVL	13	Ribosomal	AMD-Amide (NH2)	H	1416.88	-1.03	4	14	12	79	0.33	0.37	0.85	-0.31	23	Pseudomonas aeruginosa	Gram-negative	Piperacillin	Gram-negative	Beta-lactam	-1	0.3	0.119	3.49	Cell wall	516.548	11.3	33.06	0.52	No Interaction
			3442	134827551	C0HL98	Macropin 1	GFGMALKLLKKVL	13	Ribosomal	AMD-Amide (NH2)	H	1416.88	-1.03	4	14	12	79	0.33	0.37	0.85	-0.31	23	Pseudomonas aeruginosa	Gram-negative	Levofloxacin	Gram-positive and Gram-negative	Fluoroquinolone	-1	2.1	1.44	5.35	Nucleic acid and Antimetabolite	361.4	11.3	23.13	1.1	No Interaction
36	1. Zhong C, Zhu Y, Zhu N, Liu T, Gou S, Zhang F, Yao J, Xie J, Ni J Int J Med Microbiol, 2020, 310, 151433 Synthesis and anti-pseudomonal activity of new ß-Ala modified analogues of the antimicrobial peptide anoplin 2. Zhong C, Gou S, Liu T, Zhu Y, Zhu N, Liu H, Zhang Y, Xie J, Guo X, Ni J Microb Pathog, 2020, 139, 103871 Study on the effects of different dimerization positions on biological acti…	1. https://doi.org/10.1016/j.ijmm.2020.151433 2. https://doi.org/10.1016/j.micpath.2019.103871	3116	10307332	P0C005	Anoplin	GLLKRIKTLL	10	Ribosomal	AMD-Amide (NH2)	H	1153.52	-0.63	4	14	14	94	0.14	0.42	0.98	-0.04	30	Pseudomonas aeruginosa	Gram-negative	Rifampicin	Gram-positive and Gram-negative	Ansamycin	0	2.7	0.041	6.8	Nucleic acid	822.94	18.5	26.3	0.1875	Synergism
			3116	10307332	P0C005	Anoplin	GLLKRIKTLL	10	Ribosomal	AMD-Amide (NH2)	H	1153.52	-0.63	4	14	14	94	0.14	0.42	0.98	-0.04	30	Pseudomonas aeruginosa	Gram-negative	Polymyxin B	Gram-negative	Polymyxin	5	-7.2	0.0744	11.57	Cell membrane	1203.48	18.5	2.4	0.1875	Synergism
			3116	10307332	P0C005	Anoplin	GLLKRIKTLL	10	Ribosomal	AMD-Amide (NH2)	H	1153.52	-0.63	4	14	14	94	0.14	0.42	0.98	-0.04	30	Pseudomonas aeruginosa	Gram-negative	Gentamicin	Gram-positive and Gram-negative	Aminoglycoside	5	-3.1	12.6	12.55	Cell membrane and Nucleic acid	477.596	18.5	0.24	0.3125	Synergism
			3116	10307332	P0C005	Anoplin	GLLKRIKTLL	10	Ribosomal	AMD-Amide (NH2)	H	1153.52	-0.63	4	14	14	94	0.14	0.42	0.98	-0.04	30	Escherichia coli	Gram-negative	Rifampicin	Gram-positive and Gram-negative	Ansamycin	0	2.7	0.041	6.8	Nucleic acid	822.94	73.8	3.3	0.125	Synergism
			3116	10307332	P0C005	Anoplin	GLLKRIKTLL	10	Ribosomal	AMD-Amide (NH2)	H	1153.52	-0.63	4	14	14	94	0.14	0.42	0.98	-0.04	30	Escherichia coli	Gram-negative	Kanamycin	Gram-positive and Gram-negative	Aminoglycoside	4	-6.3	92.3	12.11	Nucleic acid	484.499	73.8	1.9	0.25	Synergism
			3116	10307332	P0C005	Anoplin	GLLKRIKTLL	10	Ribosomal	AMD-Amide (NH2)	H	1153.52	-0.63	4	14	14	94	0.14	0.42	0.98	-0.04	30	Escherichia coli	Gram-negative	Erythromycin	Gram-positive and Gram-negative	Macrolide	1	2.6	2	12.45	Protein	733.93	73.8	11.7	0.125	Synergism
			3116	10307332	P0C005	Anoplin	GLLKRIKTLL	10	Ribosomal	AMD-Amide (NH2)	H	1153.52	-0.63	4	14	14	94	0.14	0.42	0.98	-0.04	30	Klebsiella pneumoniae	Gram-negative	Rifampicin	Gram-positive and Gram-negative	Ansamycin	0	2.7	0.041	6.8	Nucleic acid	822.94	73.8	26.3	0.125	Synergism
			3116	10307332	P0C005	Anoplin	GLLKRIKTLL	10	Ribosomal	AMD-Amide (NH2)	H	1153.52	-0.63	4	14	14	94	0.14	0.42	0.98	-0.04	30	Klebsiella pneumoniae	Gram-negative	Kanamycin	Gram-positive and Gram-negative	Aminoglycoside	4	-6.3	92.3	12.11	Nucleic acid	484.499	73.8	31	0.5625	No Interaction
			3116	10307332	P0C005	Anoplin	GLLKRIKTLL	10	Ribosomal	AMD-Amide (NH2)	H	1153.52	-0.63	4	14	14	94	0.14	0.42	0.98	-0.04	30	Klebsiella pneumoniae	Gram-negative	Erythromycin	Gram-positive and Gram-negative	Macrolide	1	2.6	2	12.45	Protein	733.93	73.8	93.9	0.125	Synergism
37	Giacometti A, Cirioni O, Riva A, Kamysz W, Silvestri C, Nadolski P, Della Vittoria A, Lukasiak J, Scalise G Antimicrob Agents Chemother, 2007, 51, 1494-1496 In vitro activity of aurein 1.2 alone and in combination with antibiotics against gram-positive nosocomial cocci	https://doi.org/10.1128/aac.00666-06	779	10260959	P82387	Aurein-1.2	GLFDIIKKIAESF	13	Ribosomal	AMD-Amide (NH2)	H	1479.78	-0.67	1	9.93	14	84	0.45	0.31	0.66	-0.03	38	Staphylococcus aureus	Gram-positive	Minocycline	Gram-positive and Gram-negative	Tetracycline	0	0.05	3.07	3.24	Protein	457.5	8	8	0.385	Synergism
			779	10260959	P82387	Aurein-1.2	GLFDIIKKIAESF	13	Ribosomal	AMD-Amide (NH2)	H	1479.78	-0.67	1	9.93	14	84	0.45	0.31	0.66	-0.03	38	Staphylococcus aureus	Gram-positive	Clarithromycin	Gram-positive and Gram-negative	Macrolide	1	3.16	0.217	12.46	Nucleic acid	747.953	8	16	0.312	Synergism
			779	10260959	P82387	Aurein-1.2	GLFDIIKKIAESF	13	Ribosomal	AMD-Amide (NH2)	H	1479.78	-0.67	1	9.93	14	84	0.45	0.31	0.66	-0.03	38	Enterococcus faecalis	Gram-positive	Minocycline	Gram-positive and Gram-negative	Tetracycline	0	0.05	3.07	3.24	Protein	457.5	16	32	0.312	Synergism
			779	10260959	P82387	Aurein-1.2	GLFDIIKKIAESF	13	Ribosomal	AMD-Amide (NH2)	H	1479.78	-0.67	1	9.93	14	84	0.45	0.31	0.66	-0.03	38	Enterococcus faecalis	Gram-positive	Clarithromycin	Gram-positive and Gram-negative	Macrolide	1	3.16	0.217	12.46	Nucleic acid	747.953	16	64	0.385	Synergism
			779	10260959	P82387	Aurein-1.2	GLFDIIKKIAESF	13	Ribosomal	AMD-Amide (NH2)	H	1479.78	-0.67	1	9.93	14	84	0.45	0.31	0.66	-0.03	38	Streptococcus pyogenes	Gram-positive	Minocycline	Gram-positive and Gram-negative	Tetracycline	0	0.05	3.07	3.24	Protein	457.5	4	8	0.458	Synergism
			779	10260959	P82387	Aurein-1.2	GLFDIIKKIAESF	13	Ribosomal	AMD-Amide (NH2)	H	1479.78	-0.67	1	9.93	14	84	0.45	0.31	0.66	-0.03	38	Streptococcus pyogenes	Gram-positive	Clarithromycin	Gram-positive and Gram-negative	Macrolide	1	3.16	0.217	12.46	Nucleic acid	747.953	4	8	0.458	Synergism
38	Zhu N, Zhong C, Liu T, Zhu Y, Gou S, Bao H, Yao J, Ni J Eur J Pharm Sci, 2020, 105665 Newly designed antimicrobial peptides with potent bioactivity and enhanced cell selectivity prevent and reverse rifampin resistance in Gram-negative bacteria	https://doi.org/10.1016/j.ejps.2020.105665	11468	5487900	P01516	Mastoparan-C, MP-C	LNLKALLAVAKKIL	14	Ribosomal	AMD-Amide (NH2)	H	1506.98	-1.28	4	14	13	95	0.42	0.29	0.79	-0.33	29	Escherichia coli	Gram-negative	Gentamicin	Gram-positive and Gram-negative	Aminoglycoside	5	-3.1	12.6	12.55	Cell membrane and Nucleic acid	477.596	6.03	0.5	0.625	No Interaction
			11468	5487900	P01517	Mastoparan-C, MP-C	LNLKALLAVAKKIL	14	Ribosomal	AMD-Amide (NH2)	H	1506.98	-1.28	4	14	13	95	0.42	0.29	0.79	-0.33	29	Escherichia coli	Gram-negative	Rifampicin	Gram-positive and Gram-negative	Ansamycin	0	2.7	0.041	6.8	Nucleic acid	822.94	6.03	6.6	0.75	No Interaction
			11468	5487900	P01518	Mastoparan-C, MP-C	LNLKALLAVAKKIL	14	Ribosomal	AMD-Amide (NH2)	H	1506.98	-1.28	4	14	13	95	0.42	0.29	0.79	-0.33	29	Escherichia coli	Gram-negative	Polymyxin B	Gram-negative	Polymyxin	5	-7.2	0.0744	11.57	Cell membrane	1203.48	6.03	4.8	0.5625	No Interaction
			11468	5487900	P01519	Mastoparan-C, MP-C	LNLKALLAVAKKIL	14	Ribosomal	AMD-Amide (NH2)	H	1506.98	-1.28	4	14	13	95	0.42	0.29	0.79	-0.33	29	Pseudomonas aeruginosa	Gram-negative	Gentamicin	Gram-positive and Gram-negative	Aminoglycoside	5	-3.1	12.6	12.55	Cell membrane and Nucleic acid	477.596	12.1	0.5	0.5625	No Interaction
			11468	5487900	P01520	Mastoparan-C, MP-C	LNLKALLAVAKKIL	14	Ribosomal	AMD-Amide (NH2)	H	1506.98	-1.28	4	14	13	95	0.42	0.29	0.79	-0.33	29	Pseudomonas aeruginosa	Gram-negative	Rifampicin	Gram-positive and Gram-negative	Ansamycin	0	2.7	0.041	6.8	Nucleic acid	822.94	12.1	26.3	0.75	No Interaction
			11468	5487900	P01521	Mastoparan-C, MP-C	LNLKALLAVAKKIL	14	Ribosomal	AMD-Amide (NH2)	H	1506.98	-1.28	4	14	13	95	0.42	0.29	0.79	-0.33	29	Pseudomonas aeruginosa	Gram-negative	Polymyxin B	Gram-negative	Polymyxin	5	-7.2	0.0744	11.57	Cell membrane	1203.48	12.1	4.8	0.3125	Synergism
39	Xiang J, Zhou M, Wu Y, Chen T, Shaw C, Wang L Biosci Rep, 2017, 37 The synergistic antimicrobial effects of novel bombinin and bombinin H peptides from the skin secretion of Bombina orientalis	https://doi.org/10.1042/BSR20170967	12136	N/A	A0A1M4NFQ7	BHV12L-Bombinin (104-121), Bombinin HL	LLGPVLGLVSNVLGGLL	17	Ribosomal	AMD-Amide (NH2)	H	1633.05	-1.86	1	14	10	87	0.82	0.31	0	-0.98	12	Staphylococcus aureus	Gram-positive	Ampicillin	Gram-positive and Gram-negative	Beta-lactam	0	1.35	0.605	3.24	Protein	349.406	256	0.0625	0.5	Synergism
40	Bessa LJ, Eaton P, Dematei A, Plácido A, Vale N, Gomes P, Delerue-Matos C, Sa Leite JR, Gameiro P Future Microbiol, 2018, 13, 151-163 Synergistic and antibiofilm properties of ocellatin peptides against multidrug-resistant Pseudomonas aeruginosa	https://doi.org/10.2217/fmb-2017-0175	8291	N/A	C0HJZ9	Ocellatin-PT4	GVFDIIKGAGKQLIAHAMGKIAEKV	25	Ribosomal	AMD-Amide (NH2)	H	2594.16	-0.45	3	10.7	21	53	0.3	0.18	0.75	0	28	Pseudomonas aeruginosa	Gram-negative	Ciprofloxacin	Gram-positive and Gram-negative	Fluoroquinolone	0	0.28	1.35	5.56	Nucleic acid	331.346	256	32	0.75	No Interaction
			8291	N/A	C0HJZ9	Ocellatin-PT4	GVFDIIKGAGKQLIAHAMGKIAEKV	25	Ribosomal	AMD-Amide (NH2)	H	2594.16	-0.45	3	10.7	21	53	0.3	0.18	0.75	0	28	Pseudomonas aeruginosa	Gram-negative	Ceftazidime	Gram-positive and Gram-negative	Beta-lactam	-1	-1.6	0.00573	2.42	Cell wall	546.58	256	32	1	No Interaction
41	Bessa LJ, Eaton P, Dematei A, Plácido A, Vale N, Gomes P, Delerue-Matos C, Sa Leite JR, Gameiro P Future Microbiol, 2018, 13, 151-163 Synergistic and antibiofilm properties of ocellatin peptides against multidrug-resistant Pseudomonas aeruginosa	https://doi.org/10.2217/fmb-2017-0175	8290	N/A	C0HJZ8	Ocellatin-PT3	GVIDIIKGAGKDLIAHAIGKLAEKV	25	Ribosomal	AMD-Amide (NH2)	H	2529.07	-0.59	2	10.28	21	51	0.38	0.18	0.7	0.12	28	Pseudomonas aeruginosa	Gram-negative	Ciprofloxacin	Gram-positive and Gram-negative	Fluoroquinolone	0	0.28	1.35	5.56	Nucleic acid	331.346	64	32	0.25	Synergism
			8290	N/A	C0HJZ8	Ocellatin-PT3	GVIDIIKGAGKDLIAHAIGKLAEKV	25	Ribosomal	AMD-Amide (NH2)	H	2529.07	-0.59	2	10.28	21	51	0.38	0.18	0.7	0.12	28	Pseudomonas aeruginosa	Gram-negative	Ciprofloxacin	Gram-positive and Gram-negative	Fluoroquinolone	0	0.28	1.35	5.56	Nucleic acid	331.346	128	16	0.38	Synergism
			8290	N/A	C0HJZ8	Ocellatin-PT3	GVIDIIKGAGKDLIAHAIGKLAEKV	25	Ribosomal	AMD-Amide (NH2)	H	2529.07	-0.59	2	10.28	21	51	0.38	0.18	0.7	0.12	28	Pseudomonas aeruginosa	Gram-negative	Ceftazidime	Gram-positive and Gram-negative	Beta-lactam	-1	-1.6	0.00573	2.42	Cell wall	546.58	64	32	0.38	Synergism
			8290	N/A	C0HJZ8	Ocellatin-PT3	GVIDIIKGAGKDLIAHAIGKLAEKV	25	Ribosomal	AMD-Amide (NH2)	H	2529.07	-0.59	2	10.28	21	51	0.38	0.18	0.7	0.12	28	Pseudomonas aeruginosa	Gram-negative	Ceftazidime	Gram-positive and Gram-negative	Beta-lactam	-1	-1.6	0.00573	2.42	Cell wall	546.58	128	16	0.5	Synergism
42	Tripathi AK, Kumari T, Harioudh MK, Yadav PK, Kathuria M, Shukla PK, Mitra K, Ghosh JK Sci Rep, 2017, 7, 3384 Identification of GXXXXG motif in Chrysophsin-1 and its implication in the design of analogs with cell-selective antimicrobial and anti-endotoxin activities	https://doi.org/10.1038/s41598-017-03576-1	3173	N/A	P83545	Chrysophsin-1	FFGWLIKGAIHAGKAIHGLIHRRRH	25	Ribosomal	AMD-Amide (NH2)	H	2891.47	0	6	14	13	75	0.04	0.27	1.1	-0.31	20	Escherichia coli	Gram-negative	Streptomycin	Gram-positive and Gram-negative	Aminoglycoside	3	-2.53	12.8	11.09	Cell membrane and Protein	581.57	8.7	1.2	0.43	Synergism
			3173	N/A	P83545	Chrysophsin-1	FFGWLIKGAIHAGKAIHGLIHRRRH	25	Ribosomal	AMD-Amide (NH2)	H	2891.47	0	6	14	13	75	0.04	0.27	1.1	-0.31	20	Escherichia coli	Gram-negative	Chloramphenicol	Gram-positive and Gram-negative	Chloramphenicol	0	1.14	0.461	8.69	Protein	323.132	8.7	2.6	0.48	Synergism
			3173	N/A	P83545	Chrysophsin-1	FFGWLIKGAIHAGKAIHGLIHRRRH	25	Ribosomal	AMD-Amide (NH2)	H	2891.47	0	6	14	13	75	0.04	0.27	1.1	-0.31	20	Staphylococcus aureus	Gram-positive	Streptomycin	Gram-positive and Gram-negative	Aminoglycoside	3	-2.53	12.8	11.09	Cell membrane and Protein	581.57	8.7	4.7	0.83	No Interaction
			3173	N/A	P83545	Chrysophsin-1	FFGWLIKGAIHAGKAIHGLIHRRRH	25	Ribosomal	AMD-Amide (NH2)	H	2891.47	0	6	14	13	75	0.04	0.27	1.1	-0.31	20	Staphylococcus aureus	Gram-positive	Chloramphenicol	Gram-positive and Gram-negative	Chloramphenicol	0	1.14	0.461	8.69	Protein	323.132	8.7	10.3	0.51	No Interaction
43	van der Linden DS, Short D, Dittmann A, Yu PL Biotechnol Lett, 2009, 31, 1265-1267 Synergistic effects of ovine-derived cathelicidins and other antimicrobials against Escherichia coli O157:H7 and Staphylococcus aureus 1056 MRSA	https://doi.org/10.1007/s10529-009-0010-9	1485	16130512	P49928	SMAP28, SMAP-29, Cathelin-related peptide SC5	RGLRRLGRKIAHGVKKYGPTVLRIIRIA	28	Ribosomal	AMD-Amide (NH2)	H	3197.96	0.2	10	12.81	14	98	-0.14	0.19	1.15	0.26	32	Escherichia coli	Gram-negative	Polymyxin B	Gram-negative	Polymyxin	5	-7.2	0.0744	11.57	Cell membrane	1203.48	3.4	1.2	0.53	No Interaction
			1485	16130512	P49928	SMAP28, SMAP-29, Cathelin-related peptide SC5	RGLRRLGRKIAHGVKKYGPTVLRIIRIA	28	Ribosomal	AMD-Amide (NH2)	H	3197.96	0.2	10	12.81	14	98	-0.14	0.19	1.15	0.26	32	Staphylococcus aureus	Gram-positive	Polymyxin B	Gram-negative	Polymyxin	5	-7.2	0.0744	11.57	Cell membrane	1203.48	4.6	23.4	0.63	No Interaction
44	Nesuta O, Hexnerová R, Budesínský M, Slaninová J, Bednárová L, Hadravová R, Straka J, Veverka V, Cerovský V J Nat Prod, 2016 Antimicrobial Peptide from the Wild Bee Hylaeus signatus Venom and Its Analogues: Structure-Activity Study and Synergistic Effect with Antibiotics	https://doi.org/10.1021/acs.jnatprod.5b01129	8893	N/A	N/A	HYL	GIMSSLMKKLAAHIAK	16	Ribosomal	AMD-Amide (NH2)	H	1698.17	-0.56	4	14	13	75	0.23	0.24	0.78	-0.14	31	Pseudomonas aeruginosa	Gram-negative	Tetracycline	Gram-positive and Gram-negative	Tetracycline	-1	-1.3	1.33	3.26	Protein	444.435	115.5	31.1	0.56	No Interaction
			8893	N/A	N/A	HYL	GIMSSLMKKLAAHIAK	16	Ribosomal	AMD-Amide (NH2)	H	1698.17	-0.56	4	14	13	75	0.23	0.24	0.78	-0.14	31	Pseudomonas aeruginosa	Gram-negative	Rifampicin	Gram-positive and Gram-negative	Ansamycin	0	2.7	0.041	6.8	Nucleic acid	822.94	115.5	15.6	0.26	Synergism
45	Cirioni O, Silvestri C, Ghiselli R, Giacometti A, Orlando F, Mocchegiani F, Chiodi L, Vittoria AD, Saba V, Scalise G Peptides, 2006, 27, 2600-2606 Experimental study on the efficacy of combination of alpha-helical antimicrobial peptides and vancomycin against Staphylococcus aureus with intermediate resistance to glycopeptides	https://doi.org/10.1016/j.peptides.2006.05.004	571	16132345	P01507	Cecropin-A, Cecropin-C	KWKLFKKIEKVGQNIRDGIIKAGPAVAVVGQATQIAK	37	Ribosomal	AMD-Amide (NH2)	H	4003.84	0.07	7	11.38	30	55	0.06	0.21	1.08	0.14	38	Staphylococcus aureus	Gram-positive	Vancomycin	Gram-positive	Glycopeptide	1	-3.1	0.225	2.99	Cell wall	1449.3	32	0.5	0.312	Synergism
			571	16132345	P01507	Cecropin-A, Cecropin-C	KWKLFKKIEKVGQNIRDGIIKAGPAVAVVGQATQIAK	37	Ribosomal	AMD-Amide (NH2)	H	4003.84	0.07	7	11.38	30	55	0.06	0.21	1.08	0.14	38	Staphylococcus aureus	Gram-positive	Vancomycin	Gram-positive	Glycopeptide	1	-3.1	0.225	2.99	Cell wall	1449.3	64	8	0.458	Synergism
46	Li Q, Cebrián R, Montalbán-López M, Ren H, Wu W, Kuipers OP Commun Biol, 2021, 4, 31 Outer-membrane-acting peptides and lipid II-targeting antibiotics cooperatively kill Gram-negative pathogens	https://doi.org/10.1038/s42003-020-01511-1	8541	N/A	P37362	Pyrrhocoricin	VDKGSYLPRPTPPRPIYNRN	20	Ribosomal	AMD-Amide (NH2)	H	2339.69	1.4	4	11.23	30	118	-0.34	0.22	1.06	0.28	40	Escherichia coli	Gram-negative	Vancomycin	Gram-positive	Glycopeptide	1	-3.1	0.225	2.99	Cell wall	1449.3	3	64	1	No Interaction
47	Paduszynska MA, Greber KE, Paduszynski W, Sawicki W, Kamysz W Antibiotics (Basel), 2020, 9, E566 Activity of Temporin A and Short Lipopeptides Combined with Gentamicin against Biofilm Formed by Staphylococcus aureus and Pseudomonas aeruginosa	https://doi.org/10.3390/antibiotics9090566	506	9920205	P56917	Temporin-A	FLPLIGRVLSGIL	13	Ribosomal	AMD-Amide (NH2)	H	1396.78	-1.81	2	14	12	97	0.72	0.34	0.19	-0.88	15	Staphylococcus aureus	Gram-positive	Gentamicin	Gram-positive and Gram-negative	Aminoglycoside	5	-3.1	12.6	12.55	Cell membrane and Nucleic acid	477.596	8	0.25	1	No Interaction
			506	9920205	P56917	Temporin-A	FLPLIGRVLSGIL	13	Ribosomal	AMD-Amide (NH2)	H	1396.78	-1.81	2	14	12	97	0.72	0.34	0.19	-0.88	15	Pseudomonas aeruginosa	Gram-negative	Gentamicin	Gram-positive and Gram-negative	Aminoglycoside	5	-3.1	12.6	12.55	Cell membrane and Nucleic acid	477.596	512	0.5	1	No Interaction
48	Gou S, Li B, Ouyang X, Ba Z, Zhong C, Zhang T, Chang L, Zhu Y, Zhang J, Zhu N, Zhang Y, Liu H, Ni J J Med Chem, 2021 Novel Broad-Spectrum Antimicrobial Peptide Derived from Anoplin and Its Activity on Bacterial Pneumonia in Mice	https://doi.org/10.1021/acs.jmedchem.1c00614	17679	N/A	N/A	N/A	KWWKKWKKWW	10	Synthetic	AMD-Amide (NH2)	H	1588.97	2.4	6	14	16	97	-1	0	5.3	-0.2	50	Pseudomonas aeruginosa	Gram-negative	Rifampicin	Gram-positive and Gram-negative	Ansamycin	0	2.7	0.041	6.8	Nucleic acid	822.94	3.2	26.3	0.5625	No Interaction
			17679	N/A	N/A	N/A	KWWKKWKKWW	10	Synthetic	AMD-Amide (NH2)	H	1588.97	2.4	6	14	16	97	-1	0	5.3	-0.2	50	Pseudomonas aeruginosa	Gram-negative	Polymyxin B	Gram-negative	Polymyxin	5	-7.2	0.0744	11.57	Cell membrane	1203.48	3.2	2.4	0.5625	No Interaction
			17679	N/A	N/A	N/A	KWWKKWKKWW	10	Synthetic	AMD-Amide (NH2)	H	1588.97	2.4	6	14	16	97	-1	0	5.3	-0.2	50	Escherichia coli	Gram-negative	Rifampicin	Gram-positive and Gram-negative	Ansamycin	0	2.7	0.041	6.8	Nucleic acid	822.94	6.4	3.3	0.75	No Interaction
			17679	N/A	N/A	N/A	KWWKKWKKWW	10	Synthetic	AMD-Amide (NH2)	H	1588.97	2.4	6	14	16	97	-1	0	5.3	-0.2	50	Escherichia coli	Gram-negative	Polymyxin B	Gram-negative	Polymyxin	5	-7.2	0.0744	11.57	Cell membrane	1203.48	6.4	4.8	0.3125	Synergism
			17679	N/A	N/A	N/A	KWWKKWKKWW	10	Synthetic	AMD-Amide (NH2)	H	1588.97	2.4	6	14	16	97	-1	0	5.3	-0.2	50	Escherichia coli	Gram-negative	Gentamicin	Gram-positive and Gram-negative	Aminoglycoside	5	-3.1	12.6	12.55	Cell membrane and Nucleic acid	477.596	6.4	1.9	0.5625	No Interaction
			17679	N/A	N/A	N/A	KWWKKWKKWW	10	Synthetic	AMD-Amide (NH2)	H	1588.97	2.4	6	14	16	97	-1	0	5.3	-0.2	50	Klebsiella pneumoniae	Gram-negative	Rifampicin	Gram-positive and Gram-negative	Ansamycin	0	2.7	0.041	6.8	Nucleic acid	822.94	12.7	26.3	0.3125	Synergism
			17679	N/A	N/A	N/A	KWWKKWKKWW	10	Synthetic	AMD-Amide (NH2)	H	1588.97	2.4	6	14	16	97	-1	0	5.3	-0.2	50	Klebsiella pneumoniae	Gram-negative	Polymyxin B	Gram-negative	Polymyxin	5	-7.2	0.0744	11.57	Cell membrane	1203.48	12.7	4.8	0.3125	Synergism
			17679	N/A	N/A	N/A	KWWKKWKKWW	10	Synthetic	AMD-Amide (NH2)	H	1588.97	2.4	6	14	16	97	-1	0	5.3	-0.2	50	Klebsiella pneumoniae	Gram-negative	Gentamicin	Gram-positive and Gram-negative	Aminoglycoside	5	-3.1	12.6	12.55	Cell membrane and Nucleic acid	477.596	12.7	7.6	0.5625	No Interaction
49	Zhong C, Zhang F, Yao J, Zhu Y, Zhu N, Zhang Y, Liu H, Gou S, Ni N Biochem Pharmacol, 2021, 186, 114470 Antimicrobial peptides with symmetric structures against multidrug-resistant bacteria while alleviating antimicrobial resistance	https://doi.org/10.1016/j.bcp.2021.114470	17870	N/A	N/A	N/A	FRRWWWRRF	9	Synthetic	AMD-Amide (NH2)	H	1494.77	1.68	5	14	15	90	-0.72	0.5	3.4	-0.36	44	Acinetobacter baumannii	Gram-negative	Gentamicin	Gram-positive and Gram-negative	Aminoglycoside	5	-3.1	12.6	12.55	Cell membrane and Nucleic acid	477.596	23.9	3.8	0.5625	No Interaction
			17870	N/A	N/A	N/A	FRRWWWRRF	9	Synthetic	AMD-Amide (NH2)	H	1494.77	1.68	5	14	15	90	-0.72	0.5	3.4	-0.36	44	Acinetobacter baumannii	Gram-negative	Polymyxin B	Gram-negative	Polymyxin	5	-7.2	0.0744	11.57	Cell membrane	1203.48	23.9	0.6	0.3125	Synergism
			17870	N/A	N/A	N/A	FRRWWWRRF	9	Synthetic	AMD-Amide (NH2)	H	1494.77	1.68	5	14	15	90	-0.72	0.5	3.4	-0.36	44	Escherichia coli	Gram-negative	Gentamicin	Gram-positive and Gram-negative	Aminoglycoside	5	-3.1	12.6	12.55	Cell membrane and Nucleic acid	477.596	23.9	0.48	1	No Interaction
			17870	N/A	N/A	N/A	FRRWWWRRF	9	Synthetic	AMD-Amide (NH2)	H	1494.77	1.68	5	14	15	90	-0.72	0.5	3.4	-0.36	44	Escherichia coli	Gram-negative	Polymyxin B	Gram-negative	Polymyxin	5	-7.2	0.0744	11.57	Cell membrane	1203.48	23.9	4.8	0.125	Synergism
			17870	N/A	N/A	N/A	FRRWWWRRF	9	Synthetic	AMD-Amide (NH2)	H	1494.77	1.68	5	14	15	90	-0.72	0.5	3.4	-0.36	44	Pseudomonas aeruginosa	Gram-negative	Gentamicin	Gram-positive and Gram-negative	Aminoglycoside	5	-3.1	12.6	12.55	Cell membrane and Nucleic acid	477.596	6	0.24	1.0625	No Interaction
			17870	N/A	N/A	N/A	FRRWWWRRF	9	Synthetic	AMD-Amide (NH2)	H	1494.77	1.68	5	14	15	90	-0.72	0.5	3.4	-0.36	44	Pseudomonas aeruginosa	Gram-negative	Polymyxin B	Gram-negative	Polymyxin	5	-7.2	0.0744	11.57	Cell membrane	1203.48	6	2.4	0.3125	Synergism
			17870	N/A	N/A	N/A	FRRWWWRRF	9	Synthetic	AMD-Amide (NH2)	H	1494.77	1.68	5	14	15	90	-0.72	0.5	3.4	-0.36	44	Staphylococcus aureus	Gram-positive	Ciprofloxacin	Gram-positive and Gram-negative	Fluoroquinolone	0	0.28	1.35	5.56	Nucleic acid	331.346	6	0.33	1.0625	No Interaction
			17870	N/A	N/A	N/A	FRRWWWRRF	9	Synthetic	AMD-Amide (NH2)	H	1494.77	1.68	5	14	15	90	-0.72	0.5	3.4	-0.36	44	Staphylococcus aureus	Gram-positive	Polymyxin B	Gram-negative	Polymyxin	5	-7.2	0.0744	11.57	Cell membrane	1203.48	6	19.3	0.5625	No Interaction
			17870	N/A	N/A	N/A	FRRWWWRRF	9	Synthetic	AMD-Amide (NH2)	H	1494.77	1.68	5	14	15	90	-0.72	0.5	3.4	-0.36	44	Staphylococcus epidermidis	Gram-positive	Ciprofloxacin	Gram-positive and Gram-negative	Fluoroquinolone	0	0.28	1.35	5.56	Nucleic acid	331.346	12	0.1	0.5625	No Interaction
			17870	N/A	N/A	N/A	FRRWWWRRF	9	Synthetic	AMD-Amide (NH2)	H	1494.77	1.68	5	14	15	90	-0.72	0.5	3.4	-0.36	44	Staphylococcus epidermidis	Gram-positive	Polymyxin B	Gram-negative	Polymyxin	5	-7.2	0.0744	11.57	Cell membrane	1203.48	12	9.6	0.3125	Synergism
			17870	N/A	N/A	N/A	FRRWWWRRF	9	Synthetic	AMD-Amide (NH2)	H	1494.77	1.68	5	14	15	90	-0.72	0.5	3.4	-0.36	44	Acinetobacter baumannii	Gram-negative	Ciprofloxacin	Gram-positive and Gram-negative	Fluoroquinolone	0	0.28	1.35	5.56	Nucleic acid	331.346	23.9	21.2	1	No Interaction
			17870	N/A	N/A	N/A	FRRWWWRRF	9	Synthetic	AMD-Amide (NH2)	H	1494.77	1.68	5	14	15	90	-0.72	0.5	3.4	-0.36	44	Acinetobacter baumannii	Gram-negative	Imipenem	Gram-positive and Gram-negative	Beta-lactam	0	-3.9	0.776	3.44	Cell wall	299.347	23.9	153.3	0.25	Synergism
			17870	N/A	N/A	N/A	FRRWWWRRF	9	Synthetic	AMD-Amide (NH2)	H	1494.77	1.68	5	14	15	90	-0.72	0.5	3.4	-0.36	44	Acinetobacter baumannii	Gram-negative	Ciprofloxacin	Gram-positive and Gram-negative	Fluoroquinolone	0	0.28	1.35	5.56	Nucleic acid	331.346	12	21.2	0.25	Synergism
			17870	N/A	N/A	N/A	FRRWWWRRF	9	Synthetic	AMD-Amide (NH2)	H	1494.77	1.68	5	14	15	90	-0.72	0.5	3.4	-0.36	44	Acinetobacter baumannii	Gram-negative	Imipenem	Gram-positive and Gram-negative	Beta-lactam	0	-3.9	0.776	3.44	Cell wall	299.347	12	19.2	0.1875	Synergism
			17870	N/A	N/A	N/A	FRRWWWRRF	9	Synthetic	AMD-Amide (NH2)	H	1494.77	1.68	5	14	15	90	-0.72	0.5	3.4	-0.36	44	Escherichia coli	Gram-negative	Ciprofloxacin	Gram-positive and Gram-negative	Fluoroquinolone	0	0.28	1.35	5.56	Nucleic acid	331.346	23.9	21.2	0.75	No Interaction
			17870	N/A	N/A	N/A	FRRWWWRRF	9	Synthetic	AMD-Amide (NH2)	H	1494.77	1.68	5	14	15	90	-0.72	0.5	3.4	-0.36	44	Escherichia coli	Gram-negative	Gentamicin	Gram-positive and Gram-negative	Aminoglycoside	5	-3.1	12.6	12.55	Cell membrane and Nucleic acid	477.596	23.9	30.6	0.625	No Interaction
			17870	N/A	N/A	N/A	FRRWWWRRF	9	Synthetic	AMD-Amide (NH2)	H	1494.77	1.68	5	14	15	90	-0.72	0.5	3.4	-0.36	44	Escherichia coli	Gram-negative	Ciprofloxacin	Gram-positive and Gram-negative	Fluoroquinolone	0	0.28	1.35	5.56	Nucleic acid	331.346	23.9	84.8	1	No Interaction
			17870	N/A	N/A	N/A	FRRWWWRRF	9	Synthetic	AMD-Amide (NH2)	H	1494.77	1.68	5	14	15	90	-0.72	0.5	3.4	-0.36	44	Escherichia coli	Gram-negative	Gentamicin	Gram-positive and Gram-negative	Aminoglycoside	5	-3.1	12.6	12.55	Cell membrane and Nucleic acid	477.596	23.9	30.6	1.0625	No Interaction
			17870	N/A	N/A	N/A	FRRWWWRRF	9	Synthetic	AMD-Amide (NH2)	H	1494.77	1.68	5	14	15	90	-0.72	0.5	3.4	-0.36	44	Staphylococcus aureus	Gram-positive	Ciprofloxacin	Gram-positive and Gram-negative	Fluoroquinolone	0	0.28	1.35	5.56	Nucleic acid	331.346	6	42.4	0.625	No Interaction
50	Ulvatne H, Karoliussen S, Stiberg T, Rekdal O, Svendsen JS J Antimicrob Chemother, 2001, 48, 203-208 Short antibacterial peptides and erythromycin act synergically against Escherichia coli	https://doi.org/10.1093/jac/48.2.203	8450	N/A	N/A	N/A	WRWRWR	6	Synthetic	AMD-Amide (NH2)	H	1044.23	2.7	4	14	15	71	-1.09	0	4.69	-0.2	50	Escherichia coli	Gram-negative	Amoxicillin	Gram-positive and Gram-negative	Beta-lactam	0	0.87	0.958	3.23	Protein	365.4	7.5	5	0.79	No Interaction
			8450	N/A	N/A	N/A	WRWRWR	6	Synthetic	AMD-Amide (NH2)	H	1044.23	2.7	4	14	15	71	-1.09	0	4.69	-0.2	50	Escherichia coli	Gram-negative	Vancomycin	Gram-positive	Glycopeptide	1	-3.1	0.225	2.99	Cell wall	1449.3	7.5	75	0.9	No Interaction
			8450	N/A	N/A	N/A	WRWRWR	6	Synthetic	AMD-Amide (NH2)	H	1044.23	2.7	4	14	15	71	-1.09	0	4.69	-0.2	50	Escherichia coli	Gram-negative	Erythromycin	Gram-positive and Gram-negative	Macrolide	1	2.6	2	12.45	Protein	733.93	7.5	60	0.42	Synergism
			8450	N/A	N/A	N/A	WRWRWR	6	Synthetic	AMD-Amide (NH2)	H	1044.23	2.7	4	14	15	71	-1.09	0	4.69	-0.2	50	Escherichia coli	Gram-negative	Gentamicin	Gram-positive and Gram-negative	Aminoglycoside	5	-3.1	12.6	12.55	Cell membrane and Nucleic acid	477.596	7.5	0.12	0.46	Synergism
			8450	N/A	N/A	N/A	WRWRWR	6	Synthetic	AMD-Amide (NH2)	H	1044.23	2.7	4	14	15	71	-1.09	0	4.69	-0.2	50	Escherichia coli	Gram-negative	Tetracycline	Gram-positive and Gram-negative	Tetracycline	-1	-1.3	1.33	3.26	Protein	444.435	7.5	0.5	1	No Interaction
			8450	N/A	N/A	N/A	WRWRWR	6	Synthetic	AMD-Amide (NH2)	H	1044.23	2.7	4	14	15	71	-1.09	0	4.69	-0.2	50	Staphylococcus aureus	Gram-positive	Ampicillin	Gram-positive and Gram-negative	Beta-lactam	0	1.35	0.605	3.24	Protein	349.406	7.5	0.5	0.9	No Interaction
			8450	N/A	N/A	N/A	WRWRWR	6	Synthetic	AMD-Amide (NH2)	H	1044.23	2.7	4	14	15	71	-1.09	0	4.69	-0.2	50	Staphylococcus aureus	Gram-positive	Vancomycin	Gram-positive	Glycopeptide	1	-3.1	0.225	2.99	Cell wall	1449.3	7.5	2	0.9	No Interaction
			8450	N/A	N/A	N/A	WRWRWR	6	Synthetic	AMD-Amide (NH2)	H	1044.23	2.7	4	14	15	71	-1.09	0	4.69	-0.2	50	Staphylococcus aureus	Gram-positive	Erythromycin	Gram-positive and Gram-negative	Macrolide	1	2.6	2	12.45	Protein	733.93	7.5	2	1	No Interaction
			8450	N/A	N/A	N/A	WRWRWR	6	Synthetic	AMD-Amide (NH2)	H	1044.23	2.7	4	14	15	71	-1.09	0	4.69	-0.2	50	Staphylococcus aureus	Gram-positive	Gentamicin	Gram-positive and Gram-negative	Aminoglycoside	5	-3.1	12.6	12.55	Cell membrane and Nucleic acid	477.596	7.5	2.5	1.5	No Interaction
			8450	N/A	N/A	N/A	WRWRWR	6	Synthetic	AMD-Amide (NH2)	H	1044.23	2.7	4	14	15	71	-1.09	0	4.69	-0.2	50	Staphylococcus aureus	Gram-positive	Tetracycline	Gram-positive and Gram-negative	Tetracycline	-1	-1.3	1.33	3.26	Protein	444.435	7.5	0.25	1.24	No Interaction
51	Ruden S, Rieder A, Ster IC, Schwartz T, Mikut R, Hilpert K Front Microbiol, 2019, 10, 2740 Synergy Pattern of Short Cationic Antimicrobial Peptides Against Multidrug-Resistant Pseudomonas aeruginosa	https://doi.org/10.3389/fmicb.2019.02740	10854	N/A	N/A	N/A	KRRWRIWLV	9	Synthetic	AMD-Amide (NH2)	H	1311.65	0.74	5	14	14	169	-0.43	0.51	2.76	0.01	44	Pseudomonas aeruginosa	Gram-negative	Polymyxin B	Gram-negative	Polymyxin	5	-7.2	0.0744	11.57	Cell membrane	1203.48	10.5	0.2	0.38	Synergism
			10854	N/A	N/A	N/A	KRRWRIWLV	9	Synthetic	AMD-Amide (NH2)	H	1311.65	0.74	5	14	14	169	-0.43	0.51	2.76	0.01	44	Pseudomonas aeruginosa	Gram-negative	Cefepime	Gram-positive and Gram-negative	Beta-lactam	0	-4.2	0.0173	2.82	Cell wall	480.56	10.5	61.5	0.53	No Interaction
			10854	N/A	N/A	N/A	KRRWRIWLV	9	Synthetic	AMD-Amide (NH2)	H	1311.65	0.74	5	14	14	169	-0.43	0.51	2.76	0.01	44	Pseudomonas aeruginosa	Gram-negative	Meropenem	Gram-positive and Gram-negative	Beta-lactam	0	-0.6	5.63	3.28	Cell wall	383.464	10.5	49.1	0.5	Synergism
			10854	N/A	N/A	N/A	KRRWRIWLV	9	Synthetic	AMD-Amide (NH2)	H	1311.65	0.74	5	14	14	169	-0.43	0.51	2.76	0.01	44	Pseudomonas aeruginosa	Gram-negative	Imipenem	Gram-positive and Gram-negative	Beta-lactam	0	-3.9	0.776	3.44	Cell wall	299.347	10.5	38.3	0.75	No Interaction
			10854	N/A	N/A	N/A	KRRWRIWLV	9	Synthetic	AMD-Amide (NH2)	H	1311.65	0.74	5	14	14	169	-0.43	0.51	2.76	0.01	44	Pseudomonas aeruginosa	Gram-negative	Piperacillin	Gram-negative	Beta-lactam	-1	0.3	0.119	3.49	Cell wall	516.548	10.5	33.1	0.56	No Interaction
			10854	N/A	N/A	N/A	KRRWRIWLV	9	Synthetic	AMD-Amide (NH2)	H	1311.65	0.74	5	14	14	169	-0.43	0.51	2.76	0.01	44	Pseudomonas aeruginosa	Gram-negative	Ceftazidime	Gram-positive and Gram-negative	Beta-lactam	-1	-1.6	0.00573	2.42	Cell wall	546.58	10.5	35	0.75	No Interaction
			10854	N/A	N/A	N/A	KRRWRIWLV	9	Synthetic	AMD-Amide (NH2)	H	1311.65	0.74	5	14	14	169	-0.43	0.51	2.76	0.01	44	Pseudomonas aeruginosa	Gram-negative	Kanamycin	Gram-positive and Gram-negative	Aminoglycoside	4	-6.3	92.3	12.11	Nucleic acid	484.499	10.5	62	1	No Interaction
			10854	N/A	N/A	N/A	KRRWRIWLV	9	Synthetic	AMD-Amide (NH2)	H	1311.65	0.74	5	14	14	169	-0.43	0.51	2.76	0.01	44	Pseudomonas aeruginosa	Gram-negative	Tobramycin	Gram-positive and Gram-negative	Aminoglycoside	5	-5.8	53.7	12.54	Cell membrane and Nucleic acid	467.515	10.5	15	0.63	No Interaction
			10854	N/A	N/A	N/A	KRRWRIWLV	9	Synthetic	AMD-Amide (NH2)	H	1311.65	0.74	5	14	14	169	-0.43	0.51	2.76	0.01	44	Pseudomonas aeruginosa	Gram-negative	Gentamicin	Gram-positive and Gram-negative	Aminoglycoside	5	-3.1	12.6	12.55	Cell membrane and Nucleic acid	477.596	10.5	61.1	0.5	Synergism
			10854	N/A	N/A	N/A	KRRWRIWLV	9	Synthetic	AMD-Amide (NH2)	H	1311.65	0.74	5	14	14	169	-0.43	0.51	2.76	0.01	44	Pseudomonas aeruginosa	Gram-negative	Amikacin	Gram-positive and Gram-negative	Aminoglycoside	4	-8.6	49.7	12.1	Nucleic acid	585.6	10.5	1.2	0.75	No Interaction
			10854	N/A	N/A	N/A	KRRWRIWLV	9	Synthetic	AMD-Amide (NH2)	H	1311.65	0.74	5	14	14	169	-0.43	0.51	2.76	0.01	44	Pseudomonas aeruginosa	Gram-negative	Erythromycin	Gram-positive and Gram-negative	Macrolide	1	2.6	2	12.45	Protein	733.93	10.5	93.9	0.5	Synergism
			10854	N/A	N/A	N/A	KRRWRIWLV	9	Synthetic	AMD-Amide (NH2)	H	1311.65	0.74	5	14	14	169	-0.43	0.51	2.76	0.01	44	Pseudomonas aeruginosa	Gram-negative	Tetracycline	Gram-positive and Gram-negative	Tetracycline	-1	-1.3	1.33	3.26	Protein	444.435	10.5	28.4	1	No Interaction
			10854	N/A	N/A	N/A	KRRWRIWLV	9	Synthetic	AMD-Amide (NH2)	H	1311.65	0.74	5	14	14	169	-0.43	0.51	2.76	0.01	44	Pseudomonas aeruginosa	Gram-negative	Ciprofloxacin	Gram-positive and Gram-negative	Fluoroquinolone	0	0.28	1.35	5.56	Nucleic acid	331.346	10.5	21.2	0.63	No Interaction
			10854	N/A	N/A	N/A	KRRWRIWLV	9	Synthetic	AMD-Amide (NH2)	H	1311.65	0.74	5	14	14	169	-0.43	0.51	2.76	0.01	44	Pseudomonas aeruginosa	Gram-negative	Polymyxin B	Gram-negative	Polymyxin	5	-7.2	0.0744	11.57	Cell membrane	1203.48	5.25	0.15	0.56	No Interaction
			10854	N/A	N/A	N/A	KRRWRIWLV	9	Synthetic	AMD-Amide (NH2)	H	1311.65	0.74	5	14	14	169	-0.43	0.51	2.76	0.01	44	Pseudomonas aeruginosa	Gram-negative	Polymyxin B	Gram-negative	Polymyxin	5	-7.2	0.0744	11.57	Cell membrane	1203.48	5.25	0.15	0.31	Synergism
52	Zeng P, Xu C, Liu C, Liu J, Cheng Q, Gao W, Yang X, Chen S, Chan KF, Wong KY ACS Appl Bio Mater, 2020, 3, 1738-1752 De Novo Designed Hexadecapeptides Synergize Glycopeptide Antibiotics Vancomycin and Teicoplanin against Pathogenic Klebsiella pneumoniae via Disruption of Cell Permeability and Potential	https://doi.org/10.1021/acsabm.0c00044	18331	N/A	N/A	zp16	GIKRGIIKIIRRIKRI	16	Synthetic	AMD-Amide (NH2)	H	1932.52	-0.06	8	14	13	88	-0.18	0.26	1.3	0.52	44	Klebsiella pneumoniae	Gram-negative	Vancomycin	Gram-positive	Glycopeptide	1	-3.1	0.225	2.99	Cell wall	1449.3	247.4	185.5	0.25	Synergism
			18331	N/A	N/A	zp16	GIKRGIIKIIRRIKRI	16	Synthetic	AMD-Amide (NH2)	H	1932.52	-0.06	8	14	13	88	-0.18	0.26	1.3	0.52	44	Klebsiella pneumoniae	Gram-negative	Vancomycin	Gram-positive	Glycopeptide	1	-3.1	0.225	2.99	Cell wall	1449.3	247.4	185.5	0.06	Synergism
			18331	N/A	N/A	zp16	GIKRGIIKIIRRIKRI	16	Synthetic	AMD-Amide (NH2)	H	1932.52	-0.06	8	14	13	88	-0.18	0.26	1.3	0.52	44	Klebsiella pneumoniae	Gram-negative	Vancomycin	Gram-positive	Glycopeptide	1	-3.1	0.225	2.99	Cell wall	1449.3	247.4	185.5	0.03	Synergism
			18331	N/A	N/A	zp16	GIKRGIIKIIRRIKRI	16	Synthetic	AMD-Amide (NH2)	H	1932.52	-0.06	8	14	13	88	-0.18	0.26	1.3	0.52	44	Klebsiella pneumoniae	Gram-negative	Vancomycin	Gram-positive	Glycopeptide	1	-3.1	0.225	2.99	Cell wall	1449.3	247.4	185.5	0.13	Synergism
			18331	N/A	N/A	zp16	GIKRGIIKIIRRIKRI	16	Synthetic	AMD-Amide (NH2)	H	1932.52	-0.06	8	14	13	88	-0.18	0.26	1.3	0.52	44	Klebsiella pneumoniae	Gram-negative	Vancomycin	Gram-positive	Glycopeptide	1	-3.1	0.225	2.99	Cell wall	1449.3	247.4	185.5	0.06	Synergism
			18331	N/A	N/A	zp16	GIKRGIIKIIRRIKRI	16	Synthetic	AMD-Amide (NH2)	H	1932.52	-0.06	8	14	13	88	-0.18	0.26	1.3	0.52	44	Klebsiella pneumoniae	Gram-negative	Vancomycin	Gram-positive	Glycopeptide	1	-3.1	0.225	2.99	Cell wall	1449.3	247.4	185.5	0.13	Synergism
53	Zeng P, Xu C, Liu C, Liu J, Cheng Q, Gao W, Yang X, Chen S, Chan KF, Wong KY ACS Appl Bio Mater, 2020, 3, 1738-1752 De Novo Designed Hexadecapeptides Synergize Glycopeptide Antibiotics Vancomycin and Teicoplanin against Pathogenic Klebsiella pneumoniae via Disruption of Cell Permeability and Potential	https://doi.org/10.1021/acsabm.0c00044	18330	N/A	N/A	zp18	GIKRGIIKRIKRIKRK	16	Synthetic	AMD-Amide (NH2)	H	1962.55	0.99	10	14	30	49	-0.63	0.21	1.76	1.13	56	Klebsiella pneumoniae	Gram-negative	Vancomycin	Gram-positive	Glycopeptide	1	-3.1	0.225	2.99	Cell wall	1449.3	251.2	185.5	2	No Interaction
			18330	N/A	N/A	zp18	GIKRGIIKRIKRIKRK	16	Synthetic	AMD-Amide (NH2)	H	1962.55	0.99	10	14	30	49	-0.63	0.21	1.76	1.13	56	Klebsiella pneumoniae	Gram-negative	Vancomycin	Gram-positive	Glycopeptide	1	-3.1	0.225	2.99	Cell wall	1449.3	251.2	185.5	2	No Interaction
			18330	N/A	N/A	zp18	GIKRGIIKRIKRIKRK	16	Synthetic	AMD-Amide (NH2)	H	1962.55	0.99	10	14	30	49	-0.63	0.21	1.76	1.13	56	Klebsiella pneumoniae	Gram-negative	Vancomycin	Gram-positive	Glycopeptide	1	-3.1	0.225	2.99	Cell wall	1449.3	251.2	185.5	1	No Interaction
			18330	N/A	N/A	zp18	GIKRGIIKRIKRIKRK	16	Synthetic	AMD-Amide (NH2)	H	1962.55	0.99	10	14	30	49	-0.63	0.21	1.76	1.13	56	Klebsiella pneumoniae	Gram-negative	Vancomycin	Gram-positive	Glycopeptide	1	-3.1	0.225	2.99	Cell wall	1449.3	251.2	185.5	1	No Interaction
			18330	N/A	N/A	zp18	GIKRGIIKRIKRIKRK	16	Synthetic	AMD-Amide (NH2)	H	1962.55	0.99	10	14	30	49	-0.63	0.21	1.76	1.13	56	Klebsiella pneumoniae	Gram-negative	Vancomycin	Gram-positive	Glycopeptide	1	-3.1	0.225	2.99	Cell wall	1449.3	251.2	185.5	0.5	Synergism
			18330	N/A	N/A	zp18	GIKRGIIKRIKRIKRK	16	Synthetic	AMD-Amide (NH2)	H	1962.55	0.99	10	14	30	49	-0.63	0.21	1.76	1.13	56	Klebsiella pneumoniae	Gram-negative	Vancomycin	Gram-positive	Glycopeptide	1	-3.1	0.225	2.99	Cell wall	1449.3	251.2	185.5	2	No Interaction
54	Zhu N, Zhong C, Liu T, Zhu Y, Gou S, Bao H, Yao J, Ni J Eur J Pharm Sci, 2020, 105665 Newly designed antimicrobial peptides with potent bioactivity and enhanced cell selectivity prevent and reverse rifampin resistance in Gram-negative bacteria	https://doi.org/10.1016/j.ejps.2020.105665	16781	N/A	P01516	Mastoparan-C [L1G, A5K]	GNLKKLLAVAKKIL	14	Synthetic	AMD-Amide (NH2)	H	1507.97	-0.57	5	14	15	105	0.13	0.32	1.05	0.05	36	Escherichia coli	Gram-negative	Gentamicin	Gram-positive and Gram-negative	Aminoglycoside	5	-3.1	12.6	12.55	Cell membrane and Nucleic acid	477.596	6.03	0.5	0.75	No Interaction
			16781	N/A	P01516	Mastoparan-C [L1G, A5K]	GNLKKLLAVAKKIL	14	Synthetic	AMD-Amide (NH2)	H	1507.97	-0.57	5	14	15	105	0.13	0.32	1.05	0.05	36	Escherichia coli	Gram-negative	Rifampicin	Gram-positive and Gram-negative	Ansamycin	0	2.7	0.041	6.8	Nucleic acid	822.94	6.03	6.6	0.5625	No Interaction
			16781	N/A	P01516	Mastoparan-C [L1G, A5K]	GNLKKLLAVAKKIL	14	Synthetic	AMD-Amide (NH2)	H	1507.97	-0.57	5	14	15	105	0.13	0.32	1.05	0.05	36	Escherichia coli	Gram-negative	Polymyxin B	Gram-negative	Polymyxin	5	-7.2	0.0744	11.57	Cell membrane	1203.48	6.03	4.8	0.5625	No Interaction
			16781	N/A	P01516	Mastoparan-C [L1G, A5K]	GNLKKLLAVAKKIL	14	Synthetic	AMD-Amide (NH2)	H	1507.97	-0.57	5	14	15	105	0.13	0.32	1.05	0.05	36	Pseudomonas aeruginosa	Gram-negative	Gentamicin	Gram-positive and Gram-negative	Aminoglycoside	5	-3.1	12.6	12.55	Cell membrane and Nucleic acid	477.596	6.03	0.5	0.5625	No Interaction
			16781	N/A	P01516	Mastoparan-C [L1G, A5K]	GNLKKLLAVAKKIL	14	Synthetic	AMD-Amide (NH2)	H	1507.97	-0.57	5	14	15	105	0.13	0.32	1.05	0.05	36	Pseudomonas aeruginosa	Gram-negative	Rifampicin	Gram-positive and Gram-negative	Ansamycin	0	2.7	0.041	6.8	Nucleic acid	822.94	6.03	26.3	0.5625	No Interaction
			16781	N/A	P01516	Mastoparan-C [L1G, A5K]	GNLKKLLAVAKKIL	14	Synthetic	AMD-Amide (NH2)	H	1507.97	-0.57	5	14	15	105	0.13	0.32	1.05	0.05	36	Pseudomonas aeruginosa	Gram-negative	Polymyxin B	Gram-negative	Polymyxin	5	-7.2	0.0744	11.57	Cell membrane	1203.48	6.03	4.8	0.3125	Synergism
55	Wesseling CMJ, Wood TM, Bertheussen K, Lok S, Martin NI Molecules, 2021, 26, 1954 Thrombin-Derived Peptides Potentiate the Activity of Gram-Positive-Specific Antibiotics against Gram-Negative Bacteria	https://doi.org/10.3390/molecules26071954	18077	N/A	P00734	Prothrombin (606-617)	VFRLKKWIQKVI	12	Synthetic	AMD-Amide (NH2)	H	1557	-0.28	5	14	13	92	0	0.34	1.8	-0.17	42	Escherichia coli	Gram-negative	Erythromycin	Gram-positive and Gram-negative	Macrolide	1	2.6	2	12.45	Protein	733.93	12.5	100	0.3125	Synergism
			18077	N/A	P00734	Prothrombin (606-617)	VFRLKKWIQKVI	12	Synthetic	AMD-Amide (NH2)	H	1557	-0.28	5	14	13	92	0	0.34	1.8	-0.17	42	Escherichia coli	Gram-negative	Rifampicin	Gram-positive and Gram-negative	Ansamycin	0	2.7	0.041	6.8	Nucleic acid	822.94	25	8	0.1563	Synergism
			18077	N/A	P00734	Prothrombin (606-617)	VFRLKKWIQKVI	12	Synthetic	AMD-Amide (NH2)	H	1557	-0.28	5	14	13	92	0	0.34	1.8	-0.17	42	Escherichia coli	Gram-negative	Vancomycin	Gram-positive	Glycopeptide	1	-3.1	0.225	2.99	Cell wall	1449.3	25	200	0.1875	Synergism
			18077	N/A	P00734	Prothrombin (606-617)	VFRLKKWIQKVI	12	Synthetic	AMD-Amide (NH2)	H	1557	-0.28	5	14	13	92	0	0.34	1.8	-0.17	42	Escherichia coli	Gram-negative	Rifampicin	Gram-positive and Gram-negative	Ansamycin	0	2.7	0.041	6.8	Nucleic acid	822.94	200	4	0.0469	Synergism
			18077	N/A	P00734	Prothrombin (606-617)	VFRLKKWIQKVI	12	Synthetic	AMD-Amide (NH2)	H	1557	-0.28	5	14	13	92	0	0.34	1.8	-0.17	42	Escherichia coli	Gram-negative	Rifampicin	Gram-positive and Gram-negative	Ansamycin	0	2.7	0.041	6.8	Nucleic acid	822.94	6.25	8	0.5	Synergism
			18077	N/A	P00734	Prothrombin (606-617)	VFRLKKWIQKVI	12	Synthetic	AMD-Amide (NH2)	H	1557	-0.28	5	14	13	92	0	0.34	1.8	-0.17	42	Acinetobacter baumannii	Gram-negative	Rifampicin	Gram-positive and Gram-negative	Ansamycin	0	2.7	0.041	6.8	Nucleic acid	822.94	50	2	0.125	Synergism
			18077	N/A	P00734	Prothrombin (606-617)	VFRLKKWIQKVI	12	Synthetic	AMD-Amide (NH2)	H	1557	-0.28	5	14	13	92	0	0.34	1.8	-0.17	42	Klebsiella pneumoniae	Gram-negative	Rifampicin	Gram-positive and Gram-negative	Ansamycin	0	2.7	0.041	6.8	Nucleic acid	822.94	100	32	0.0625	Synergism
			18077	N/A	P00734	Prothrombin (606-617)	VFRLKKWIQKVI	12	Synthetic	AMD-Amide (NH2)	H	1557	-0.28	5	14	13	92	0	0.34	1.8	-0.17	42	Pseudomonas aeruginosa	Gram-negative	Rifampicin	Gram-positive and Gram-negative	Ansamycin	0	2.7	0.041	6.8	Nucleic acid	822.94	50	16	0.5	Synergism
56	Shang D, Liu Y, Jiang F, Ji F, Wang H, Han X Front Microbiol, 2019, 10, 2719 Synergistic Antibacterial Activity of Designed Trp-Containing Antibacterial Peptides in Combination With Antibiotics Against Multidrug-Resistant Staphylococcus epidermidis	https://doi.org/10.3389/fmicb.2019.02719	7156	N/A	N/A	L-K6 [I4W][L5W]	IKKWWSKIKKLLK	13	Synthetic	AMD-Amide (NH2)	H	1698.22	0.72	7	14	15	86	-0.44	0.32	2.76	0.33	54	Staphylococcus epidermidis	Gram-positive	Penicillin	Gram-positive and Gram-negative	Beta-lactam	-1	1.83	0.285	3.53	Cell wall	334.4	5.3	33.44	0.1875	Synergism
			7156	N/A	N/A	L-K6 [I4W][L5W]	IKKWWSKIKKLLK	13	Synthetic	AMD-Amide (NH2)	H	1698.22	0.72	7	14	15	86	-0.44	0.32	2.76	0.33	54	Staphylococcus epidermidis	Gram-positive	Ampicillin	Gram-positive and Gram-negative	Beta-lactam	0	1.35	0.605	3.24	Protein	349.406	5.3	35	0.1562	Synergism
			7156	N/A	N/A	L-K6 [I4W][L5W]	IKKWWSKIKKLLK	13	Synthetic	AMD-Amide (NH2)	H	1698.22	0.72	7	14	15	86	-0.44	0.32	2.76	0.33	54	Staphylococcus epidermidis	Gram-positive	Ceftazidime	Gram-positive and Gram-negative	Beta-lactam	-1	-1.6	0.00573	2.42	Cell wall	546.58	5.3	27.3	0.5641	No Interaction
			7156	N/A	N/A	L-K6 [I4W][L5W]	IKKWWSKIKKLLK	13	Synthetic	AMD-Amide (NH2)	H	1698.22	0.72	7	14	15	86	-0.44	0.32	2.76	0.33	54	Staphylococcus epidermidis	Gram-positive	Erythromycin	Gram-positive and Gram-negative	Macrolide	1	2.6	2	12.45	Protein	733.93	5.3	18.3	0.3124	Synergism
			7156	N/A	N/A	L-K6 [I4W][L5W]	IKKWWSKIKKLLK	13	Synthetic	AMD-Amide (NH2)	H	1698.22	0.72	7	14	15	86	-0.44	0.32	2.76	0.33	54	Staphylococcus epidermidis	Gram-positive	Tetracycline	Gram-positive and Gram-negative	Tetracycline	-1	-1.3	1.33	3.26	Protein	444.435	5.3	2.8	0.6248	No Interaction
57	Shang D, Liu Y, Jiang F, Ji F, Wang H, Han X Front Microbiol, 2019, 10, 2719 Synergistic Antibacterial Activity of Designed Trp-Containing Antibacterial Peptides in Combination With Antibiotics Against Multidrug-Resistant Staphylococcus epidermidis	https://doi.org/10.3389/fmicb.2019.02719	14745	N/A	N/A	L-K6 [L11W]	IKKILSKIKKWLK	13	Synthetic	AMD-Amide (NH2)	H	1625.16	0.31	7	14	15	83	-0.32	0.22	2.23	0.45	54	Staphylococcus epidermidis	Gram-positive	Penicillin	Gram-positive and Gram-negative	Beta-lactam	-1	1.83	0.285	3.53	Cell wall	334.4	20.3	33.44	0.3121	Synergism
			14745	N/A	N/A	L-K6 [L11W]	IKKILSKIKKWLK	13	Synthetic	AMD-Amide (NH2)	H	1625.16	0.31	7	14	15	83	-0.32	0.22	2.23	0.45	54	Staphylococcus epidermidis	Gram-positive	Ampicillin	Gram-positive and Gram-negative	Beta-lactam	0	1.35	0.605	3.24	Protein	349.406	20.3	35	0.2808	Synergism
			14745	N/A	N/A	L-K6 [L11W]	IKKILSKIKKWLK	13	Synthetic	AMD-Amide (NH2)	H	1625.16	0.31	7	14	15	83	-0.32	0.22	2.23	0.45	54	Staphylococcus epidermidis	Gram-positive	Ceftazidime	Gram-positive and Gram-negative	Beta-lactam	-1	-1.6	0.00573	2.42	Cell wall	546.58	20.3	27.3	0.6248	No Interaction
			14745	N/A	N/A	L-K6 [L11W]	IKKILSKIKKWLK	13	Synthetic	AMD-Amide (NH2)	H	1625.16	0.31	7	14	15	83	-0.32	0.22	2.23	0.45	54	Staphylococcus epidermidis	Gram-positive	Erythromycin	Gram-positive and Gram-negative	Macrolide	1	2.6	2	12.45	Protein	733.93	20.3	18.3	0.2808	Synergism
58	Baker KR, Jana B, Hansen AM, Vissing KJ, Nielsen HM, Franzyk H, Guardabassi L Int J Antimicrob Agents, 2019, 53, 868-872 Repurposing azithromycin and rifampicin against Gram-negative pathogens by combination with peptide potentiators	https://doi.org/10.1016/j.ijantimicag.2018.10.025	9589	N/A	N/A	N/A	KWRRWIRWL	9	Synthetic	AMD-Amide (NH2)	H	1398.73	1.31	5	14	14	119	-0.61	0.37	3.53	-0.2	44	Escherichia coli	Gram-negative	Azithromycin	Gram-positive and Gram-negative	Macrolide	2	3.03	0.514	12.43	Protein	749	2.8	6	0.38	Synergism
			9589	N/A	N/A	N/A	KWRRWIRWL	9	Synthetic	AMD-Amide (NH2)	H	1398.73	1.31	5	14	14	119	-0.61	0.37	3.53	-0.2	44	Escherichia coli	Gram-negative	Erythromycin	Gram-positive and Gram-negative	Macrolide	1	2.6	2	12.45	Protein	733.93	2	256	0.27	Synergism
			9589	N/A	N/A	N/A	KWRRWIRWL	9	Synthetic	AMD-Amide (NH2)	H	1398.73	1.31	5	14	14	119	-0.61	0.37	3.53	-0.2	44	Escherichia coli	Gram-negative	Rifampicin	Gram-positive and Gram-negative	Ansamycin	0	2.7	0.041	6.8	Nucleic acid	822.94	2.8	3.3	0.31	Synergism
			9589	N/A	N/A	N/A	KWRRWIRWL	9	Synthetic	AMD-Amide (NH2)	H	1398.73	1.31	5	14	14	119	-0.61	0.37	3.53	-0.2	44	Escherichia coli	Gram-negative	Clindamycin	Gram-positive and Gram-negative	Lincosamide	1	2.16	3.1	12.41	Protein	424.98	2.8	27.2	0.27	Synergism
			9589	N/A	N/A	N/A	KWRRWIRWL	9	Synthetic	AMD-Amide (NH2)	H	1398.73	1.31	5	14	14	119	-0.61	0.37	3.53	-0.2	44	Klebsiella pneumoniae	Gram-negative	Azithromycin	Gram-positive and Gram-negative	Macrolide	2	3.03	0.514	12.43	Protein	749	5.6	24	0.31	Synergism
			9589	N/A	N/A	N/A	KWRRWIRWL	9	Synthetic	AMD-Amide (NH2)	H	1398.73	1.31	5	14	14	119	-0.61	0.37	3.53	-0.2	44	Klebsiella pneumoniae	Gram-negative	Erythromycin	Gram-positive and Gram-negative	Macrolide	1	2.6	2	12.45	Protein	733.93	5.6	375.8	0.27	Synergism
			9589	N/A	N/A	N/A	KWRRWIRWL	9	Synthetic	AMD-Amide (NH2)	H	1398.73	1.31	5	14	14	119	-0.61	0.37	3.53	-0.2	44	Klebsiella pneumoniae	Gram-negative	Rifampicin	Gram-positive and Gram-negative	Ansamycin	0	2.7	0.041	6.8	Nucleic acid	822.94	5.6	13.2	0.29	Synergism
			9589	N/A	N/A	N/A	KWRRWIRWL	9	Synthetic	AMD-Amide (NH2)	H	1398.73	1.31	5	14	14	119	-0.61	0.37	3.53	-0.2	44	Klebsiella pneumoniae	Gram-negative	Clindamycin	Gram-positive and Gram-negative	Lincosamide	1	2.16	3.1	12.41	Protein	424.98	5.6	27.2	0.27	Synergism
59	Gopal R, Kim YG, Lee JH, Lee SK, Chae JD, Son BK, Seo CH, Park Y Antimicrob Agents Chemother, 2014, 58, 1622-1629 Synergistic effects and antibiofilm properties of chimeric peptides against multidrug-resistant Acinetobacter baumannii strains	https://doi.org/10.1128/aac.02473-13	5147	16197683	P11006	Cecropin A (1-8) + Magainin 2 (1-12)	KWKLFKKIGIGKFLHSAKKF	20	Synthetic	AMD-Amide (NH2)	H	2404.03	0.31	8	14	15	88	-0.2	0.23	1.7	0.11	40	Acinetobacter baumannii	Gram-negative	Cefotaxime	Gram-positive and Gram-negative	Beta-lactam	-1	-0.5	0.146	2.73	Protein	455.47	7.5	182.2	0.2656	Synergism
			5147	16197683	P11006	Cecropin A (1-8) + Magainin 2 (1-12)	KWKLFKKIGIGKFLHSAKKF	20	Synthetic	AMD-Amide (NH2)	H	2404.03	0.31	8	14	15	88	-0.2	0.23	1.7	0.11	40	Acinetobacter baumannii	Gram-negative	Ciprofloxacin	Gram-positive and Gram-negative	Fluoroquinolone	0	0.28	1.35	5.56	Nucleic acid	331.346	7.5	132.5	0.375	Synergism
			5147	16197683	P11006	Cecropin A (1-8) + Magainin 2 (1-12)	KWKLFKKIGIGKFLHSAKKF	20	Synthetic	AMD-Amide (NH2)	H	2404.03	0.31	8	14	15	88	-0.2	0.23	1.7	0.11	40	Acinetobacter baumannii	Gram-negative	Erythromycin	Gram-positive and Gram-negative	Macrolide	1	2.6	2	12.45	Protein	733.93	7.5	293.6	0.25	Synergism
60	Rajasekaran G, Kumar SD, Nam J, Jeon D, Kim Y, Lee CW, Park IS, Shin SY Biochim Biophys Acta, 2019, 1861, 256-267 Antimicrobial and anti-inflammatory activities of chemokine CXCL14-derived antimicrobial peptide and its analogs	https://doi.org/10.1016/j.bbamem.2018.06.016	12158	N/A	O95715	CXCL14 (59-75) [N8K][E12K]	KRFIKWYKAWNKKRRVY	17	Synthetic	AMD-Amide (NH2)	H	2369.9	1.62	9	11.97	18	83	-0.73	0.34	2.92	0.38	53	Pseudomonas aeruginosa	Gram-negative	Chloramphenicol	Gram-positive and Gram-negative	Chloramphenicol	0	1.14	0.461	8.69	Protein	323.132	9.5	165.4	0.3125	Synergism
			12158	N/A	O95715	CXCL14 (59-75) [N8K][E12K]	KRFIKWYKAWNKKRRVY	17	Synthetic	AMD-Amide (NH2)	H	2369.9	1.62	9	11.97	18	83	-0.73	0.34	2.92	0.38	53	Pseudomonas aeruginosa	Gram-negative	Ciprofloxacin	Gram-positive and Gram-negative	Fluoroquinolone	0	0.28	1.35	5.56	Nucleic acid	331.346	9.5	169.65	0.375	Synergism
			12158	N/A	O95715	CXCL14 (59-75) [N8K][E12K]	KRFIKWYKAWNKKRRVY	17	Synthetic	AMD-Amide (NH2)	H	2369.9	1.62	9	11.97	18	83	-0.73	0.34	2.92	0.38	53	Pseudomonas aeruginosa	Gram-negative	Oxacillin	Gram-positive	Beta-lactam	-1	2.38	0.0862	3.75	Cell wall	401.436	9.5	411.1	0.625	No Interaction
61	Bolatchiev A Antibiotics (Basel), 2022, 11, 76 Antimicrobial Peptides Epinecidin-1 and Beta-Defesin-3 Are Effective against a Broad Spectrum of Antibiotic-Resistant Bacterial Isolates and Increase Survival Rate in Experimental Sepsis	https://doi.org/10.3390/antibiotics11010076	4201	71312054	Q6JWQ9	Epinecidin-1 (22-42)	GFIFHIIKGLFHAGKMIHGLV	21	Synthetic	AMD-Amide (NH2)	H	2334.91	-1.09	3	14	12	91	0.48	0.23	0.56	-0.81	10	Staphylococcus aureus	Gram-positive	Vancomycin	Gram-positive	Glycopeptide	1	-3.1	0.225	2.99	Cell wall	1449.3	18.4	12	0.375	Synergism
			4201	71312054	Q6JWQ9	Epinecidin-1 (22-42)	GFIFHIIKGLFHAGKMIHGLV	21	Synthetic	AMD-Amide (NH2)	H	2334.91	-1.09	3	14	12	91	0.48	0.23	0.56	-0.81	10	Staphylococcus aureus	Gram-positive	Vancomycin	Gram-positive	Glycopeptide	1	-3.1	0.225	2.99	Cell wall	1449.3	13.3	12	1	No Interaction
62	Rajasekaran G, Kumar SD, Nam J, Jeon D, Kim Y, Lee CW, Park IS, Shin SY Biochim Biophys Acta, 2019, 1861, 256-267 Antimicrobial and anti-inflammatory activities of chemokine CXCL14-derived antimicrobial peptide and its analogs	https://doi.org/10.1016/j.bbamem.2018.06.016	12160	N/A	O95715	CXCL14 (59-75) [I4K][N8K][N11R][E12K][R14W][V16K]	KRFKKWYKAWRKKWRKY	17	Synthetic	AMD-Amide (NH2)	H	2486.06	2.44	11	12.01	18	92	-1.1	0.4	3.76	0.72	59	Pseudomonas aeruginosa	Gram-negative	Oxacillin	Gram-positive	Beta-lactam	-1	2.38	0.0862	3.75	Cell wall	401.436	9.9	411.1	0.625	No Interaction
			12160	N/A	O95715	CXCL14 (59-75) [I4K][N8K][N11R][E12K][R14W][V16K]	KRFKKWYKAWRKKWRKY	17	Synthetic	AMD-Amide (NH2)	H	2486.06	2.44	11	12.01	18	92	-1.1	0.4	3.76	0.72	59	Pseudomonas aeruginosa	Gram-negative	Chloramphenicol	Gram-positive and Gram-negative	Chloramphenicol	0	1.14	0.461	8.69	Protein	323.132	9.9	165.4	0.375	Synergism
			12160	N/A	O95715	CXCL14 (59-75) [I4K][N8K][N11R][E12K][R14W][V16K]	KRFKKWYKAWRKKWRKY	17	Synthetic	AMD-Amide (NH2)	H	2486.06	2.44	11	12.01	18	92	-1.1	0.4	3.76	0.72	59	Pseudomonas aeruginosa	Gram-negative	Ciprofloxacin	Gram-positive and Gram-negative	Fluoroquinolone	0	0.28	1.35	5.56	Nucleic acid	331.346	9.9	169.65	0.375	Synergism
63	Barreto-Santamaría A, Rivera ZJ, García JE, Curtidor H, Patarroyo ME, Patarroyo MA, Arévalo-Pinzón G Microorganisms, 2020, 8, E867 Shorter Antibacterial Peptide Having High Selectivity for E. coli Membranes and Low Potential for Inducing Resistance	https://doi.org/10.3390/microorganisms8060867	15873	N/A	Q8IAS6	Rifin (316-332)[K323A], Peptide 35409-1	RKKKMKKALQYIKLLKE	17	Synthetic	AMD-Amide (NH2)	H	2145.77	1.21	8	11.4	30	113	-0.54	0.39	2.1	0.94	59	Escherichia coli	Gram-negative	Ciprofloxacin	Gram-positive and Gram-negative	Fluoroquinolone	0	0.28	1.35	5.56	Nucleic acid	331.346	53.6	0.008	3	No Interaction
			15873	N/A	Q8IAS6	Rifin (316-332)[K323A], Peptide 35409-1	RKKKMKKALQYIKLLKE	17	Synthetic	AMD-Amide (NH2)	H	2145.77	1.21	8	11.4	30	113	-0.54	0.39	2.1	0.94	59	Escherichia coli	Gram-negative	Gentamicin	Gram-positive and Gram-negative	Aminoglycoside	5	-3.1	12.6	12.55	Cell membrane and Nucleic acid	477.596	53.6	0.5	0.75	No Interaction
64	Ulvatne H, Karoliussen S, Stiberg T, Rekdal O, Svendsen JS J Antimicrob Chemother, 2001, 48, 203-208 Short antibacterial peptides and erythromycin act synergically against Escherichia coli	https://doi.org/10.1093/jac/48.2.203	6750	N/A	N/A	N/A	YRWARWWRR	9	Synthetic	AMD-Amide (NH2)	H	1434.68	2.24	5	12.57	15	77	-0.9	0.52	3.96	-0.11	44	Staphylococcus aureus	Gram-positive	Ampicillin	Gram-positive and Gram-negative	Beta-lactam	0	1.35	0.605	3.24	Protein	349.406	5	0.5	0.5	Synergism
			6750	N/A	N/A	N/A	YRWARWWRR	9	Synthetic	AMD-Amide (NH2)	H	1434.68	2.24	5	12.57	15	77	-0.9	0.52	3.96	-0.11	44	Staphylococcus aureus	Gram-positive	Vancomycin	Gram-positive	Glycopeptide	1	-3.1	0.225	2.99	Cell wall	1449.3	5	2	0.9	No Interaction
			6750	N/A	N/A	N/A	YRWARWWRR	9	Synthetic	AMD-Amide (NH2)	H	1434.68	2.24	5	12.57	15	77	-0.9	0.52	3.96	-0.11	44	Staphylococcus aureus	Gram-positive	Erythromycin	Gram-positive and Gram-negative	Macrolide	1	2.6	2	12.45	Protein	733.93	5	2	0.75	No Interaction
65	Khara JS, Wang Y, Ke XY, Liu S, Newton SM, Langford PR, Yang YY, Ee PL Biomaterials, 2014, 35, 2032-2038 Anti-mycobacterial activities of synthetic cationic α-helical peptides and their synergism with rifampicin	https://doi.org/10.1016/j.biomaterials.2013.11.035	9204	71597782	N/A	N/A	MLLKKLLKKM	10	Synthetic	AMD-Amide (NH2)	H	1244.76	-0.34	5	14	15	67	-0.05	0.32	1.47	0.22	40	Mycobacterium smegmatis	Gram-positive	Rifampicin	Gram-positive and Gram-negative	Ansamycin	0	2.7	0.041	6.8	Nucleic acid	822.94	62.5	7.81	0.5	Synergism
			9204	71597782	N/A	N/A	MLLKKLLKKM	10	Synthetic	AMD-Amide (NH2)	H	1244.76	-0.34	5	14	15	67	-0.05	0.32	1.47	0.22	40	Mycobacterium bovis	Gram-positive	Rifampicin	Gram-positive and Gram-negative	Ansamycin	0	2.7	0.041	6.8	Nucleic acid	822.94	15.6	0.001	0.5	Synergism
			9204	71597782	N/A	N/A	MLLKKLLKKM	10	Synthetic	AMD-Amide (NH2)	H	1244.76	-0.34	5	14	15	67	-0.05	0.32	1.47	0.22	40	Mycobacterium tuberculosis	Gram-positive	Rifampicin	Gram-positive and Gram-negative	Ansamycin	0	2.7	0.041	6.8	Nucleic acid	822.94	125	0.008	0.56	No Interaction
66	Gou, S., Li, B., Ouyang, X., Ba, Z., Zhong, C., Zhang, T., ... & Ni, J. J Med Chem, 2021 Novel Broad-Spectrum Antimicrobial Peptide Derived from Anoplin and Its Activity on Bacterial Pneumonia in Mice	https://doi.org/10.1021/acs.jmedchem.1c00614	17677	N/A	N/A	N/A	GFFRRIRTFF	10	Synthetic	AMD-Amide (NH2)	H	1345.62	-0.11	4	14	14	93	-0.02	0.4	0.74	-0.32	30	Pseudomonas aeruginosa	Gram-negative	Rifampicin	Gram-positive and Gram-negative	Ansamycin	0	2.7	0.041	6.8	Nucleic acid	822.94	5.4	26.33	0.5625	No Interaction
			17677	N/A	N/A	N/A	GFFRRIRTFF	10	Synthetic	AMD-Amide (NH2)	H	1345.62	-0.11	4	14	14	93	-0.02	0.4	0.74	-0.32	30	Pseudomonas aeruginosa	Gram-negative	Polymyxin B	Gram-negative	Polymyxin	5	-7.2	0.0744	11.57	Cell membrane	1203.48	5.4	2.4	0.5625	No Interaction
